# Supplementary material for: Decoding the leaf apical meristem of Guarea glabra Vahl (Meliaceae): insight into the evolution of indeterminate pinnate leaves
Source: Sci Rep. 2024 Mar 2;14:5166. doi: 10.1038/s41598-024-55882-0 (PMC10908829; doi:10.1038/s41598-024-55882-0)
Supplement: Supplementary file 2 — Dataset S1. [file 41598_2024_55882_MOESM2_ESM.xlsx]

## Sheet: annotations
gene
