# Supplementary material for: Decoding the leaf apical meristem of Guarea glabra Vahl (Meliaceae): insight into the evolution of indeterminate pinnate leaves
Source: Sci Rep. 2024 Mar 2;14:5166. doi: 10.1038/s41598-024-55882-0 (PMC10908829; doi:10.1038/s41598-024-55882-0)
Supplement: Supplementary file 3 — Dataset S2. [file 41598_2024_55882_MOESM3_ESM.xlsx]

## Sheet: LP>other
GOBPID	Pvalue	OddsRatio	ExpCount	Count	Size	Term
GO:0015847	0.000306524	111.701	0.0274701	2	6	putrescine transport
GO:0006458	0.000492201	12.0398	0.366269	4	80	'de novo' protein folding
GO:0009157	0.000568789	74.4583	0.0366269	2	8	deoxyribonucleoside monophosphate biosynthetic process
GO:1902047	0.000729132	63.8175	0.0412052	2	9	polyamine transmembrane transport
GO:0009749	0.000904369	10.1581	0.430366	4	94	response to glucose
GO:0009162	0.000908714	55.8368	0.0457836	2	10	deoxyribonucleoside monophosphate metabolic process
GO:0015846	0.000908714	55.8368	0.0457836	2	10	polyamine transport
GO:0071918	0.00181595	37.2153	0.064097	2	14	urea transmembrane transport
GO:0009687	0.0018312	13.5541	0.242653	3	53	abscisic acid metabolic process
GO:0043288	0.0018312	13.5541	0.242653	3	53	apocarotenoid metabolic process
GO:1902644	0.0018312	13.5541	0.242653	3	53	tertiary alcohol metabolic process
GO:0006812	0.00214235	3.47795	2.86147	9	625	monoatomic cation transport
GO:0043101	0.00238052	31.8948	0.0732537	2	16	purine-containing compound salvage
GO:0061077	0.0024371	7.66867	0.563138	4	123	chaperone-mediated protein folding
GO:0015840	0.00268995	29.7667	0.0778321	2	17	urea transport
GO:0006714	0.00287065	11.4801	0.283858	3	62	sesquiterpenoid metabolic process
GO:0009743	0.00294434	4.58156	1.41929	6	310	response to carbohydrate
GO:0040034	0.00314501	7.12545	0.604343	4	132	regulation of development, heterochronic
GO:0009746	0.00323144	7.06977	0.608922	4	133	response to hexose
GO:0034284	0.00331948	7.01495	0.6135	4	134	response to monosaccharide
GO:0019755	0.00336225	26.2614	0.0869888	2	19	one-carbon compound transport
GO:0043097	0.00336225	26.2614	0.0869888	2	19	pyrimidine nucleoside salvage
GO:0072488	0.00336225	26.2614	0.0869888	2	19	ammonium transmembrane transport
GO:0016310	0.00420539	2.395	7.13766	15	1559	phosphorylation
GO:0043174	0.00491608	21.254	0.105302	2	23	nucleoside salvage
GO:0015695	0.00491608	21.254	0.105302	2	23	organic cation transport
GO:0008655	0.00534718	20.2866	0.109881	2	24	pyrimidine-containing compound salvage
GO:0032197	0.00579501	19.4034	0.114459	2	25	transposition, RNA-mediated
GO:0042343	0.00625942	18.5938	0.119037	2	26	indole glucosinolate metabolic process
GO:0045893	0.00672266	2.89243	3.4063	9	744	positive regulation of DNA-templated transcription
GO:0046134	0.00723736	17.1613	0.128194	2	28	pyrimidine nucleoside biosynthetic process
GO:0002238	0.00723736	17.1613	0.128194	2	28	response to molecule of fungal origin
GO:0006995	0.00775057	16.5247	0.132772	2	29	cellular response to nitrogen starvation
GO:0006066	0.00848368	5.3193	0.801213	4	175	alcohol metabolic process
GO:0032196	0.00882471	15.3831	0.141929	2	31	transposition
GO:1903508	0.00970498	2.71757	3.61232	9	789	positive regulation of nucleic acid-templated transcription
GO:1902680	0.00970498	2.71757	3.61232	9	789	positive regulation of RNA biosynthetic process
GO:0080027	0.0105529	13.9384	0.155664	2	34	response to herbivore
GO:1901659	0.0108457	6.96617	0.457836	3	100	glycosyl compound biosynthetic process
GO:0006468	0.0113947	2.30565	5.75957	12	1258	protein phosphorylation
GO:1901362	0.0123396	1.81243	17.0681	26	3728	organic cyclic compound biosynthetic process
GO:0048510	0.0126905	6.55791	0.485306	3	106	regulation of timing of transition from vegetative to reproductive phase
GO:0048506	0.0126905	6.55791	0.485306	3	106	regulation of timing of meristematic phase transition
GO:0006952	0.0132421	2.18465	6.60657	13	1443	defense response
GO:0006213	0.0137354	12.0511	0.178556	2	39	pyrimidine nucleoside metabolic process
GO:0006457	0.0147354	4.4942	0.943142	4	206	protein folding
GO:0015850	0.0151108	11.4316	0.187713	2	41	organic hydroxy compound transport
GO:0019438	0.0155162	1.78272	16.505	25	3605	aromatic compound biosynthetic process
GO:0043562	0.0165429	10.8726	0.196869	2	43	cellular response to nitrogen levels
GO:0010557	0.0173644	2.4519	3.97859	9	869	positive regulation of macromolecule biosynthetic process
GO:0009605	0.0178958	1.88954	10.7912	18	2357	response to external stimulus
GO:1901657	0.0183135	4.19921	1.00724	4	220	glycosyl compound metabolic process
GO:0098662	0.018353	3.05251	2.09689	6	458	inorganic cation transmembrane transport
GO:0120254	0.0204906	5.44014	0.581451	3	127	olefinic compound metabolic process
GO:0006796	0.0210205	1.87991	10.164	17	2220	phosphate-containing compound metabolic process
GO:0009163	0.0211686	9.48109	0.22434	2	49	nucleoside biosynthetic process
GO:0006220	0.0211686	9.48109	0.22434	2	49	pyrimidine nucleotide metabolic process
GO:0031328	0.0224045	2.33952	4.15715	9	908	positive regulation of cellular biosynthetic process
GO:0010628	0.0224045	2.33952	4.15715	9	908	positive regulation of gene expression
GO:0009891	0.0241492	2.30688	4.21209	9	920	positive regulation of biosynthetic process
GO:0098542	0.0249393	2.11115	5.67716	11	1240	defense response to other organism
GO:0006793	0.0250079	1.83726	10.3654	17	2264	phosphorus metabolic process
GO:0051254	0.0258327	2.27771	4.26245	9	931	positive regulation of RNA metabolic process
GO:0048838	0.0271618	44.0658	0.0274701	1	6	release of seed from dormancy
GO:0015798	0.0271618	44.0658	0.0274701	1	6	myo-inositol transport
GO:0097438	0.0271618	44.0658	0.0274701	1	6	exit from dormancy
GO:0009809	0.0280645	8.09798	0.260966	2	57	lignin biosynthetic process
GO:0072528	0.0280645	8.09798	0.260966	2	57	pyrimidine-containing compound biosynthetic process
GO:2000280	0.0283586	4.77914	0.659284	3	144	regulation of root development
GO:0098655	0.0289555	2.73407	2.33038	6	509	monoatomic cation transmembrane transport
GO:1901355	0.0316174	36.7192	0.0320485	1	7	response to rapamycin
GO:0009745	0.0316174	36.7192	0.0320485	1	7	sucrose mediated signaling
GO:0016107	0.0316174	36.7192	0.0320485	1	7	sesquiterpenoid catabolic process
GO:0010220	0.0316174	36.7192	0.0320485	1	7	positive regulation of vernalization response
GO:0046345	0.0316174	36.7192	0.0320485	1	7	abscisic acid catabolic process
GO:0043290	0.0316174	36.7192	0.0320485	1	7	apocarotenoid catabolic process
GO:0046686	0.032714	2.65234	2.39906	6	524	response to cadmium ion
GO:0045935	0.0341703	2.15814	4.48221	9	979	positive regulation of nucleobase-containing compound metabolic process
GO:0034654	0.0342484	1.66685	15.0124	22	3279	nucleobase-containing compound biosynthetic process
GO:0006278	0.0347334	7.18056	0.293015	2	64	RNA-templated DNA biosynthetic process
GO:0045944	0.0352685	3.39914	1.23616	4	270	positive regulation of transcription by RNA polymerase II
GO:0098660	0.0356647	2.59535	2.44942	6	535	inorganic ion transmembrane transport
GO:0006811	0.0357235	2.13936	4.51884	9	987	monoatomic ion transport
GO:0009808	0.0357318	7.06614	0.297593	2	65	lignin metabolic process
GO:0050896	0.0358421	1.56723	34.7818	43	7597	response to stimulus
GO:0006528	0.036053	31.4716	0.0366269	1	8	asparagine metabolic process
GO:0006529	0.036053	31.4716	0.0366269	1	8	asparagine biosynthetic process
GO:0010219	0.036053	31.4716	0.0366269	1	8	regulation of vernalization response
GO:0015793	0.036053	31.4716	0.0366269	1	8	glycerol transmembrane transport
GO:0044271	0.0368363	1.60856	18.6751	26	4079	cellular nitrogen compound biosynthetic process
GO:0044550	0.0381826	3.31052	1.26821	4	277	secondary metabolite biosynthetic process
GO:0010116	0.0404685	27.536	0.0412052	1	9	positive regulation of abscisic acid biosynthetic process
GO:0045962	0.0404685	27.536	0.0412052	1	9	positive regulation of development, heterochronic
GO:0043617	0.0404685	27.536	0.0412052	1	9	cellular response to sucrose starvation
GO:0048825	0.0408875	6.54453	0.320485	2	70	cotyledon development
GO:0018130	0.0413444	1.61562	16.1799	23	3534	heterocycle biosynthetic process
GO:0019748	0.0447912	2.71004	1.94122	5	424	secondary metabolic process
GO:0071452	0.044864	24.4749	0.0457836	1	10	cellular response to singlet oxygen
GO:0010343	0.044864	24.4749	0.0457836	1	10	singlet oxygen-mediated programmed cell death
GO:0050665	0.044864	24.4749	0.0457836	1	10	hydrogen peroxide biosynthetic process
GO:1902661	0.044864	24.4749	0.0457836	1	10	positive regulation of glucose mediated signaling pathway
GO:0052043	0.044864	24.4749	0.0457836	1	10	modification by symbiont of host cellular component
GO:0052008	0.044864	24.4749	0.0457836	1	10	disruption by symbiont of host cellular component
GO:1902932	0.044864	24.4749	0.0457836	1	10	positive regulation of alcohol biosynthetic process
GO:0052111	0.044864	24.4749	0.0457836	1	10	modification by symbiont of host structure
GO:0009116	0.0463052	6.09437	0.343377	2	75	nucleoside metabolic process
GO:0042430	0.0474189	6.01164	0.347955	2	76	indole-containing compound metabolic process
GO:0030001	0.0482511	2.65153	1.98243	5	433	metal ion transport
GO:0080168	0.0492396	22.026	0.0503619	1	11	abscisic acid transport
GO:0046864	0.0492396	22.026	0.0503619	1	11	isoprenoid transport
GO:0046865	0.0492396	22.026	0.0503619	1	11	terpenoid transport
GO:0036092	0.0492396	22.026	0.0503619	1	11	phosphatidylinositol-3-phosphate biosynthetic process

## Sheet: other>LP
GOBPID	Pvalue	OddsRatio	ExpCount	Count	Size	Term
GO:0010332	9.67974e-05	39.5833	0.0900823	3	26	response to gamma radiation
GO:0090506	0.000175288	149.102	0.0207882	2	6	axillary shoot meristem initiation
GO:0010212	0.00135026	15.1387	0.218276	3	63	response to ionizing radiation
GO:0010014	0.00318272	11.0619	0.2945	3	85	meristem initiation
GO:0048465	0.00336075	25.9002	0.0866176	2	25	corolla development
GO:0048441	0.00336075	25.9002	0.0866176	2	25	petal development
GO:0009299	0.00391468	23.8252	0.093547	2	27	mRNA transcription
GO:0050808	0.00450806	22.0576	0.100476	2	29	synapse organization
GO:0051223	0.00560267	8.9703	0.360329	3	104	regulation of protein transport
GO:0090087	0.00575344	8.8818	0.363794	3	105	regulation of peptide transport
GO:0070201	0.00590663	8.79502	0.367259	3	106	regulation of establishment of protein localization
GO:0006909	0.00651944	18.0404	0.121265	2	35	phagocytosis
GO:0090316	0.00765184	16.534	0.131659	2	38	positive regulation of intracellular protein transport
GO:0051052	0.00835337	5.38123	0.800346	4	231	regulation of DNA metabolic process
GO:1990748	0.00908882	7.47825	0.429623	3	124	cellular detoxification
GO:0051051	0.0101612	14.1667	0.152447	2	44	negative regulation of transport
GO:1905039	0.0114427	6.85034	0.467735	3	135	carboxylic acid transmembrane transport
GO:1903825	0.0114427	6.85034	0.467735	3	135	organic acid transmembrane transport
GO:0032388	0.0115346	13.2198	0.162841	2	47	positive regulation of intracellular transport
GO:0032880	0.0133557	6.45566	0.495453	3	143	regulation of protein localization
GO:0009933	0.0136069	6.40947	0.498917	3	144	meristem structural organization
GO:0097237	0.0159894	6.02151	0.5301	3	153	cellular response to toxic substance
GO:0051222	0.0161095	11.0103	0.194023	2	56	positive regulation of protein transport
GO:0034330	0.0161095	11.0103	0.194023	2	56	cell junction organization
GO:1904951	0.0172156	10.6157	0.200953	2	58	positive regulation of establishment of protein localization
GO:0010346	0.0177805	10.4288	0.204417	2	59	shoot axis formation
GO:0010223	0.0177805	10.4288	0.204417	2	59	secondary shoot formation
GO:0007155	0.0177805	10.4288	0.204417	2	59	cell adhesion
GO:0046942	0.017995	5.75051	0.554353	3	160	carboxylic acid transport
GO:0015849	0.017995	5.75051	0.554353	3	160	organic acid transport
GO:0009664	0.0182924	5.71376	0.557817	3	161	plant-type cell wall organization
GO:0098754	0.0185926	5.67747	0.561282	3	162	detoxification
GO:0048532	0.0195097	5.57128	0.571676	3	165	anatomical structure arrangement
GO:0001763	0.0195218	9.90556	0.214812	2	62	morphogenesis of a branching structure
GO:0030491	0.0206121	58.5527	0.0207882	1	6	heteroduplex formation
GO:0045762	0.0206121	58.5527	0.0207882	1	6	positive regulation of adenylate cyclase activity
GO:0019243	0.0206121	58.5527	0.0207882	1	6	methylglyoxal catabolic process to D-lactate via S-lactoyl-glutathione
GO:0031281	0.0206121	58.5527	0.0207882	1	6	positive regulation of cyclase activity
GO:0051349	0.0206121	58.5527	0.0207882	1	6	positive regulation of lyase activity
GO:0040014	0.0206121	58.5527	0.0207882	1	6	regulation of multicellular organism growth
GO:0072660	0.0206121	58.5527	0.0207882	1	6	maintenance of protein location in plasma membrane
GO:0072658	0.0206121	58.5527	0.0207882	1	6	maintenance of protein location in membrane
GO:0061806	0.0206121	58.5527	0.0207882	1	6	regulation of DNA recombination at centromere
GO:0003333	0.0213319	9.4321	0.225206	2	65	amino acid transmembrane transport
GO:0006865	0.0213319	9.4321	0.225206	2	65	amino acid transport
GO:0033157	0.022576	9.14074	0.232135	2	67	regulation of intracellular protein transport
GO:0006892	0.0232091	9.00168	0.2356	2	68	post-Golgi vesicle-mediated transport
GO:0051053	0.0238495	8.86678	0.239065	2	69	negative regulation of DNA metabolic process
GO:1903829	0.0238495	8.86678	0.239065	2	69	positive regulation of protein localization
GO:0071480	0.0240067	48.7909	0.0242529	1	7	cellular response to gamma radiation
GO:0045934	0.0244222	2.8813	2.25206	6	650	negative regulation of nucleobase-containing compound metabolic process
GO:0050789	0.0253557	1.75097	24.2356	32	6995	regulation of biological process
GO:0070861	0.0273897	41.8182	0.0277176	1	8	regulation of protein exit from endoplasmic reticulum
GO:0070863	0.0273897	41.8182	0.0277176	1	8	positive regulation of protein exit from endoplasmic reticulum
GO:0010289	0.0273897	41.8182	0.0277176	1	8	homogalacturonan biosynthetic process
GO:0051292	0.0273897	41.8182	0.0277176	1	8	nuclear pore complex assembly
GO:1905477	0.0273897	41.8182	0.0277176	1	8	positive regulation of protein localization to membrane
GO:0090313	0.0273897	41.8182	0.0277176	1	8	regulation of protein targeting to membrane
GO:0099172	0.0273897	41.8182	0.0277176	1	8	presynapse organization
GO:0046931	0.0273897	41.8182	0.0277176	1	8	pore complex assembly
GO:0072553	0.0273897	41.8182	0.0277176	1	8	terminal button organization
GO:2000010	0.0273897	41.8182	0.0277176	1	8	positive regulation of protein localization to cell surface
GO:0006311	0.0307612	36.5886	0.0311823	1	9	meiotic gene conversion
GO:0050764	0.0307612	36.5886	0.0311823	1	9	regulation of phagocytosis
GO:2001259	0.0307612	36.5886	0.0311823	1	9	positive regulation of cation channel activity
GO:0022407	0.0307612	36.5886	0.0311823	1	9	regulation of cell-cell adhesion
GO:0022409	0.0307612	36.5886	0.0311823	1	9	positive regulation of cell-cell adhesion
GO:0086012	0.0307612	36.5886	0.0311823	1	9	membrane depolarization during cardiac muscle cell action potential
GO:0086001	0.0307612	36.5886	0.0311823	1	9	cardiac muscle cell action potential
GO:0048832	0.0307612	36.5886	0.0311823	1	9	specification of plant organ number
GO:0048833	0.0307612	36.5886	0.0311823	1	9	specification of floral organ number
GO:0034763	0.0307612	36.5886	0.0311823	1	9	negative regulation of transmembrane transport
GO:0034766	0.0307612	36.5886	0.0311823	1	9	negative regulation of monoatomic ion transmembrane transport
GO:0098901	0.0307612	36.5886	0.0311823	1	9	regulation of cardiac muscle cell action potential
GO:0032410	0.0307612	36.5886	0.0311823	1	9	negative regulation of transporter activity
GO:0032413	0.0307612	36.5886	0.0311823	1	9	negative regulation of ion transmembrane transporter activity
GO:0060341	0.0312335	4.61887	0.686011	3	198	regulation of cellular localization
GO:2000113	0.0334629	2.66507	2.42529	6	700	negative regulation of cellular macromolecule biosynthetic process
GO:0010394	0.0341212	32.5212	0.034647	1	10	homogalacturonan metabolic process
GO:0010321	0.0341212	32.5212	0.034647	1	10	regulation of vegetative phase change
GO:0043327	0.0341212	32.5212	0.034647	1	10	chemotaxis to cAMP
GO:0090709	0.0341212	32.5212	0.034647	1	10	regulation of timing of plant organ formation
GO:0035822	0.0341212	32.5212	0.034647	1	10	gene conversion
GO:0061727	0.0341212	32.5212	0.034647	1	10	methylglyoxal catabolic process to lactate
GO:0071669	0.0359075	3.40341	1.24729	4	360	plant-type cell wall organization or biogenesis
GO:0042371	0.0374697	29.2673	0.0381117	1	11	vitamin K biosynthetic process
GO:0042372	0.0374697	29.2673	0.0381117	1	11	phylloquinone biosynthetic process
GO:0042373	0.0374697	29.2673	0.0381117	1	11	vitamin K metabolic process
GO:0042374	0.0374697	29.2673	0.0381117	1	11	phylloquinone metabolic process
GO:0045806	0.0374697	29.2673	0.0381117	1	11	negative regulation of endocytosis
GO:0019226	0.0374697	29.2673	0.0381117	1	11	transmission of nerve impulse
GO:0019228	0.0374697	29.2673	0.0381117	1	11	neuronal action potential
GO:0048280	0.0374697	29.2673	0.0381117	1	11	vesicle fusion with Golgi apparatus
GO:0080168	0.0374697	29.2673	0.0381117	1	11	abscisic acid transport
GO:0046185	0.0374697	29.2673	0.0381117	1	11	aldehyde catabolic process
GO:0051596	0.0374697	29.2673	0.0381117	1	11	methylglyoxal catabolic process
GO:0046864	0.0374697	29.2673	0.0381117	1	11	isoprenoid transport
GO:0046865	0.0374697	29.2673	0.0381117	1	11	terpenoid transport
GO:0035970	0.0374697	29.2673	0.0381117	1	11	peptidyl-threonine dephosphorylation
GO:2000008	0.0374697	29.2673	0.0381117	1	11	regulation of protein localization to cell surface
GO:1905393	0.0375494	4.28491	0.737982	3	213	plant organ formation
GO:0051049	0.0394178	3.2991	1.2854	4	371	regulation of transport
GO:0006089	0.0408069	26.605	0.0415764	1	12	lactate metabolic process
GO:0009438	0.0408069	26.605	0.0415764	1	12	methylglyoxal metabolic process
GO:0045761	0.0408069	26.605	0.0415764	1	12	regulation of adenylate cyclase activity
GO:0071709	0.0408069	26.605	0.0415764	1	12	membrane assembly
GO:0051339	0.0408069	26.605	0.0415764	1	12	regulation of lyase activity
GO:0070887	0.040937	1.9182	6.98831	12	2017	cellular response to chemical stimulus
GO:0010558	0.0437476	2.48842	2.58813	6	747	negative regulation of macromolecule biosynthetic process
GO:1903533	0.0441327	24.3864	0.0450411	1	13	regulation of protein targeting
GO:0030497	0.0441327	24.3864	0.0450411	1	13	fatty acid elongation
GO:0031038	0.0441327	24.3864	0.0450411	1	13	myosin II filament organization
GO:0043692	0.0441327	24.3864	0.0450411	1	13	monoterpene metabolic process
GO:0043693	0.0441327	24.3864	0.0450411	1	13	monoterpene biosynthetic process
GO:0044091	0.0441327	24.3864	0.0450411	1	13	membrane biogenesis
GO:0032386	0.0445215	6.2425	0.336076	2	97	regulation of intracellular transport
GO:0045926	0.0453501	6.17708	0.339541	2	98	negative regulation of growth
GO:0061951	0.0474471	22.5091	0.0485058	1	14	establishment of protein localization to plasma membrane
GO:0009190	0.0474471	22.5091	0.0485058	1	14	cyclic nucleotide biosynthetic process
GO:0006182	0.0474471	22.5091	0.0485058	1	14	cGMP biosynthetic process
GO:0046068	0.0474471	22.5091	0.0485058	1	14	cGMP metabolic process
GO:0043001	0.0474471	22.5091	0.0485058	1	14	Golgi to plasma membrane protein transport
GO:0043271	0.0474471	22.5091	0.0485058	1	14	negative regulation of monoatomic ion transport
GO:0035264	0.0474471	22.5091	0.0485058	1	14	multicellular organism growth
GO:0052652	0.0474471	22.5091	0.0485058	1	14	cyclic purine nucleotide metabolic process
GO:1901016	0.0474471	22.5091	0.0485058	1	14	regulation of potassium ion transmembrane transporter activity
GO:0050896	0.0487841	1.62048	26.3214	33	7597	response to stimulus

## Sheet: LA>other
GOBPID	Pvalue	OddsRatio	ExpCount	Count	Size	Term
GO:0072329	0.00111436	50.2281	0.0507332	2	82	monocarboxylic acid catabolic process
GO:0016054	0.00376276	26.6717	0.0940419	2	152	organic acid catabolic process
GO:0046395	0.00376276	26.6717	0.0940419	2	152	carboxylic acid catabolic process
GO:0016107	0.00432365	299.019	0.00433088	1	7	sesquiterpenoid catabolic process
GO:0046345	0.00432365	299.019	0.00433088	1	7	abscisic acid catabolic process
GO:0043290	0.00432365	299.019	0.00433088	1	7	apocarotenoid catabolic process
GO:1990067	0.00493994	256.286	0.00494958	1	8	intrachromosomal DNA recombination
GO:0006066	0.0049542	23.0925	0.108272	2	175	alcohol metabolic process
GO:2001022	0.00555588	224.236	0.00556827	1	9	positive regulation of response to DNA damage stimulus
GO:0006105	0.00555588	224.236	0.00556827	1	9	succinate metabolic process
GO:0009065	0.00678675	179.367	0.00680567	1	11	glutamine family amino acid catabolic process
GO:0120256	0.00740166	163.051	0.00742436	1	12	olefinic compound catabolic process
GO:0044282	0.00827453	17.6184	0.141063	2	228	small molecule catabolic process
GO:0042135	0.00863047	137.949	0.00866176	1	14	neurotransmitter catabolic process
GO:0098609	0.00924436	128.087	0.00928046	1	15	cell-cell adhesion
GO:0043649	0.00924436	128.087	0.00928046	1	15	dicarboxylic acid catabolic process
GO:0006020	0.011084	105.464	0.0111365	1	18	inositol metabolic process
GO:1902475	0.0129205	89.6278	0.0129926	1	21	L-alpha-amino acid transmembrane transport
GO:0015807	0.0129205	89.6278	0.0129926	1	21	L-amino acid transport
GO:0016115	0.0153645	74.6713	0.0154674	1	25	terpenoid catabolic process
GO:0006541	0.0159746	71.68	0.0160861	1	26	glutamine metabolic process
GO:0008300	0.0165844	68.9188	0.0167048	1	27	isoprenoid catabolic process
GO:0009875	0.0184117	61.7778	0.0185609	1	30	pollen-pistil interaction
GO:0010183	0.0184117	61.7778	0.0185609	1	30	pollen tube guidance
GO:0050918	0.0184117	61.7778	0.0185609	1	30	positive chemotaxis
GO:0046164	0.0184117	61.7778	0.0185609	1	30	alcohol catabolic process
GO:0016132	0.0190202	59.7148	0.0191796	1	31	brassinosteroid biosynthetic process
GO:0071577	0.020236	55.9757	0.020417	1	33	zinc ion transmembrane transport
GO:0031163	0.0214505	52.6765	0.0216544	1	35	metallo-sulfur cluster assembly
GO:0016226	0.0214505	52.6765	0.0216544	1	35	iron-sulfur cluster assembly
GO:0006829	0.0220573	51.1683	0.0222731	1	36	zinc ion transport
GO:0016129	0.0232697	48.3964	0.0235105	1	38	phytosteroid biosynthetic process
GO:0010197	0.0238754	47.1199	0.0241292	1	39	polar nucleus fusion
GO:0009944	0.0238754	47.1199	0.0241292	1	39	polarity specification of adaxial/abaxial axis
GO:0005985	0.0238754	47.1199	0.0241292	1	39	sucrose metabolic process
GO:0000741	0.0244808	45.9088	0.0247479	1	40	karyogamy
GO:1901615	0.0246726	9.77047	0.250572	2	405	organic hydroxy compound metabolic process
GO:0009559	0.0250859	44.7583	0.0253666	1	41	embryo sac central cell differentiation
GO:0009943	0.0250859	44.7583	0.0253666	1	41	adaxial/abaxial axis specification
GO:1901616	0.0256906	43.664	0.0259853	1	42	organic hydroxy compound catabolic process
GO:0006536	0.026295	42.6217	0.026604	1	43	glutamate metabolic process
GO:0042133	0.0299141	37.2801	0.0303162	1	49	neurotransmitter metabolic process
GO:0019751	0.0299141	37.2801	0.0303162	1	49	polyol metabolic process
GO:0065001	0.0305161	36.517	0.0309349	1	50	specification of axis polarity
GO:1901606	0.0311178	35.7844	0.0315535	1	51	alpha-amino acid catabolic process
GO:0010268	0.0311178	35.7844	0.0315535	1	51	brassinosteroid homeostasis
GO:2001020	0.0317191	35.0806	0.0321722	1	52	regulation of response to DNA damage stimulus
GO:0009687	0.0323202	34.4038	0.0327909	1	53	abscisic acid metabolic process
GO:0043288	0.0323202	34.4038	0.0327909	1	53	apocarotenoid metabolic process
GO:1902644	0.0323202	34.4038	0.0327909	1	53	tertiary alcohol metabolic process
GO:0016131	0.0335212	33.1255	0.0340283	1	55	brassinosteroid metabolic process
GO:0007155	0.0359191	30.8333	0.0365031	1	59	cell adhesion
GO:0006714	0.0377141	29.3115	0.0383592	1	62	sesquiterpenoid metabolic process
GO:0009063	0.0383118	28.8369	0.0389779	1	63	amino acid catabolic process
GO:0016128	0.0383118	28.8369	0.0389779	1	63	phytosteroid metabolic process
GO:0003333	0.0395061	27.9323	0.0402153	1	65	amino acid transmembrane transport
GO:0006865	0.0395061	27.9323	0.0402153	1	65	amino acid transport
GO:0006694	0.0401027	27.5009	0.040834	1	66	steroid biosynthetic process
GO:0001505	0.0401027	27.5009	0.040834	1	66	regulation of neurotransmitter levels
GO:0009955	0.0436757	25.1674	0.0445462	1	72	adaxial/abaxial pattern specification
GO:0009064	0.0454576	24.1426	0.0464023	1	75	glutamine family amino acid metabolic process
GO:0006935	0.046051	23.8193	0.047021	1	76	chemotaxis
GO:0042330	0.0472366	23.1977	0.0482584	1	78	taxis

## Sheet: other>LA
GOBPID	Pvalue	OddsRatio	ExpCount	Count	Size	Term
GO:0070936	0.00370702	358.844	0.00371218	1	6	protein K48-linked ubiquitination
GO:0006122	0.00493994	256.286	0.00494958	1	8	mitochondrial electron transport, ubiquinol to cytochrome c
GO:0010321	0.00617149	199.309	0.00618697	1	10	regulation of vegetative phase change
GO:0007416	0.00617149	199.309	0.00618697	1	10	synapse assembly
GO:0051963	0.00617149	199.309	0.00618697	1	10	regulation of synapse assembly
GO:0050807	0.00678675	179.367	0.00680567	1	11	regulation of synapse organization
GO:0050803	0.00801624	149.454	0.00804306	1	13	regulation of synapse structure or activity
GO:0043570	0.00801624	149.454	0.00804306	1	13	maintenance of DNA repeat elements
GO:0007411	0.00924436	128.087	0.00928046	1	15	axon guidance
GO:1901888	0.011084	105.464	0.0111365	1	18	regulation of cell junction assembly
GO:0051353	0.0116965	99.5988	0.0117552	1	19	positive regulation of oxidoreductase activity
GO:0097485	0.0116965	99.5988	0.0117552	1	19	neuron projection guidance
GO:0019646	0.014754	77.9227	0.0148487	1	24	aerobic electron transport chain
GO:0051341	0.0153645	74.6713	0.0154674	1	25	regulation of oxidoreductase activity
GO:0051962	0.0153645	74.6713	0.0154674	1	25	positive regulation of nervous system development
GO:0006298	0.0171938	66.3621	0.0173235	1	28	mismatch repair
GO:0042775	0.017803	63.9881	0.0179422	1	29	mitochondrial ATP synthesis coupled electron transport
GO:0050808	0.017803	63.9881	0.0179422	1	29	synapse organization
GO:0034329	0.017803	63.9881	0.0179422	1	29	cell junction assembly
GO:0006119	0.0190202	59.7148	0.0191796	1	31	oxidative phosphorylation
GO:0042773	0.0190202	59.7148	0.0191796	1	31	ATP synthesis coupled electron transport
GO:0007409	0.0190202	59.7148	0.0191796	1	31	axonogenesis
GO:0010345	0.0196283	57.7849	0.0197983	1	32	suberin biosynthetic process
GO:0160062	0.0220573	51.1683	0.0222731	1	36	cutin-based cuticle development
GO:0010143	0.0220573	51.1683	0.0222731	1	36	cutin biosynthetic process
GO:0010050	0.0226637	49.7438	0.0228918	1	37	vegetative phase change
GO:0010025	0.0226637	49.7438	0.0228918	1	37	wax biosynthetic process
GO:0048667	0.0226637	49.7438	0.0228918	1	37	cell morphogenesis involved in neuron differentiation
GO:0022904	0.0238754	47.1199	0.0241292	1	39	respiratory electron transport chain
GO:0120039	0.0244808	45.9088	0.0247479	1	40	plasma membrane bounded cell projection morphogenesis
GO:0016485	0.0244808	45.9088	0.0247479	1	40	protein processing
GO:0048858	0.0244808	45.9088	0.0247479	1	40	cell projection morphogenesis
GO:0048812	0.0244808	45.9088	0.0247479	1	40	neuron projection morphogenesis
GO:0061564	0.0244808	45.9088	0.0247479	1	40	axon development
GO:0010166	0.0250859	44.7583	0.0253666	1	41	wax metabolic process
GO:0032990	0.026295	42.6217	0.026604	1	43	cell part morphogenesis
GO:1901570	0.0275027	40.6793	0.0278414	1	45	fatty acid derivative biosynthetic process
GO:0019222	0.0291603	4.0407	2.70927	6	4379	regulation of metabolic process
GO:0042335	0.0323202	34.4038	0.0327909	1	53	cuticle development
GO:0034330	0.0341212	32.5212	0.034647	1	56	cell junction organization
GO:0042147	0.0347208	31.9385	0.0352657	1	57	retrograde transport, endosome to Golgi
GO:0006725	0.0358712	3.96729	3.70538	7	5989	cellular aromatic compound metabolic process
GO:0007155	0.0359191	30.8333	0.0365031	1	59	cell adhesion
GO:0046854	0.0365178	30.3089	0.0371218	1	60	phosphatidylinositol phosphate biosynthetic process
GO:0046834	0.0371161	29.8019	0.0377405	1	61	lipid phosphorylation
GO:0030433	0.0377141	29.3115	0.0383592	1	62	ubiquitin-dependent ERAD pathway
GO:0051960	0.0395061	27.9323	0.0402153	1	65	regulation of nervous system development
GO:0008152	0.0406242	#NUM!	7.25979	10	11734	metabolic process
GO:1901360	0.0414335	3.80616	3.80251	7	6146	organic cyclic compound metabolic process
GO:0009060	0.0418907	26.2827	0.0426901	1	69	aerobic respiration
GO:0090332	0.0418907	26.2827	0.0426901	1	69	stomatal closure
GO:0031175	0.0436757	25.1674	0.0445462	1	72	neuron projection development
GO:0006935	0.046051	23.8193	0.047021	1	76	chemotaxis
GO:0006661	0.046644	23.5044	0.0476397	1	77	phosphatidylinositol biosynthetic process
GO:0042330	0.0472366	23.1977	0.0482584	1	78	taxis
GO:0016482	0.0484209	22.6076	0.0494958	1	80	cytosolic transport

## Sheet: SA>other
GOBPID	Pvalue	OddsRatio	ExpCount	Count	Size	Term
GO:0055085	3.09165e-15	2.91592	35.5904	87	1256	transmembrane transport
GO:0006811	2.41053e-12	2.85718	27.968	69	987	monoatomic ion transport
GO:0090698	2.7826e-10	4.16847	8.78426	32	310	post-embryonic plant morphogenesis
GO:0034220	5.85503e-10	2.78364	22.3574	55	789	monoatomic ion transmembrane transport
GO:0009653	2.07499e-08	2.0644	47.8601	87	1689	anatomical structure morphogenesis
GO:0006812	2.63529e-08	2.76658	17.7102	44	625	monoatomic cation transport
GO:0003333	2.74956e-08	8.79382	1.84186	13	65	amino acid transmembrane transport
GO:0006865	2.74956e-08	8.79382	1.84186	13	65	amino acid transport
GO:0048646	4.73183e-08	3.04498	13.1481	36	464	anatomical structure formation involved in morphogenesis
GO:1905039	4.97389e-08	5.45035	3.8254	18	135	carboxylic acid transmembrane transport
GO:1903825	4.97389e-08	5.45035	3.8254	18	135	organic acid transmembrane transport
GO:0010088	1.31905e-07	18.5956	0.651735	8	23	phloem development
GO:0046942	1.39295e-07	4.7774	4.53381	19	160	carboxylic acid transport
GO:0015849	1.39295e-07	4.7774	4.53381	19	160	organic acid transport
GO:1905393	1.77636e-07	4.09852	6.03564	22	213	plant organ formation
GO:0009299	5.40502e-07	14.677	0.765081	8	27	mRNA transcription
GO:0010346	6.88231e-07	8.02699	1.67184	11	59	shoot axis formation
GO:0010223	6.88231e-07	8.02699	1.67184	11	59	secondary shoot formation
GO:0001763	1.15779e-06	7.55336	1.75685	11	62	morphogenesis of a branching structure
GO:0006810	1.56117e-06	1.7082	78.4916	118	2770	transport
GO:0009734	2.06828e-06	3.61555	6.43235	21	227	auxin-activated signaling pathway
GO:0051234	2.1911e-06	1.68811	80.7302	120	2849	establishment of localization
GO:0010817	2.20412e-06	2.51636	16.0667	37	567	regulation of hormone levels
GO:0098656	3.81503e-06	3.14942	8.35922	24	295	monoatomic anion transmembrane transport
GO:0051179	3.93935e-06	1.64334	88.6077	128	3127	localization
GO:0140115	5.47872e-06	7.13192	1.67184	10	59	export across plasma membrane
GO:0030001	6.45708e-06	2.66146	12.2696	30	433	metal ion transport
GO:0080006	9.12401e-06	69.1762	0.170018	4	6	internode patterning
GO:0006820	1.03862e-05	2.69136	11.3062	28	399	monoatomic anion transport
GO:0090567	1.14702e-05	2.15541	22.159	44	782	reproductive shoot system development
GO:0010016	1.24174e-05	2.77828	10.1727	26	359	shoot system morphogenesis
GO:0071365	1.27588e-05	3.17717	7.22576	21	255	cellular response to auxin stimulus
GO:0032870	1.41417e-05	1.89078	35.7888	62	1263	cellular response to hormone stimulus
GO:0016132	2.0425e-05	10.1411	0.878426	7	31	brassinosteroid biosynthetic process
GO:0098655	2.28771e-05	2.39809	14.4232	32	509	monoatomic cation transmembrane transport
GO:0071229	3.09025e-05	2.26287	16.6901	35	589	cellular response to acid chemical
GO:0015711	3.10662e-05	3.07227	7.08408	20	250	organic anion transport
GO:0070887	3.4721e-05	1.67371	57.1544	87	2017	cellular response to chemical stimulus
GO:1905392	4.36151e-05	2.22128	16.9735	35	599	plant organ morphogenesis
GO:0071495	5.52695e-05	1.78678	38.254	63	1350	cellular response to endogenous stimulus
GO:0060919	5.61031e-05	10.959	0.708408	6	25	auxin import into cell
GO:0048439	6.02818e-05	15.7475	0.453381	5	16	flower morphogenesis
GO:0042446	6.29257e-05	3.00477	6.85739	19	242	hormone biosynthetic process
GO:0010073	7.0555e-05	2.88137	7.50913	20	265	meristem maintenance
GO:0016129	8.25887e-05	7.84765	1.07678	7	38	phytosteroid biosynthetic process
GO:0010268	8.53838e-05	6.47525	1.44515	8	51	brassinosteroid homeostasis
GO:0048367	9.75176e-05	1.72577	41.4277	66	1462	shoot system development
GO:0060918	9.82863e-05	3.24997	5.35557	16	189	auxin transport
GO:0009755	9.85183e-05	1.82453	31.9067	54	1126	hormone-mediated signaling pathway
GO:0055088	0.000115722	4.77984	2.35191	10	83	lipid homeostasis
GO:0010076	0.000116668	23.0529	0.283363	4	10	maintenance of floral meristem identity
GO:0098662	0.000119622	2.31314	12.978	28	458	inorganic cation transmembrane transport
GO:0048856	0.000136027	1.44963	129.185	165	4559	anatomical structure development
GO:0098739	0.000168315	5.79889	1.58683	8	56	import across plasma membrane
GO:0007389	0.000188776	2.36674	11.3062	25	399	pattern specification process
GO:0060688	0.000194813	11.5453	0.566726	5	20	regulation of morphogenesis of a branching structure
GO:2000032	0.000194813	11.5453	0.566726	5	20	regulation of secondary shoot formation
GO:0009624	0.000231735	3.47306	4.08043	13	144	response to nematode
GO:0071310	0.000257846	1.63702	46.1599	70	1629	cellular response to organic substance
GO:0098660	0.000310543	2.10974	15.1599	30	535	inorganic ion transmembrane transport
GO:0090697	0.000325542	3.0223	5.35557	15	189	post-embryonic plant organ morphogenesis
GO:1905428	0.000343294	7.43221	0.963435	6	34	regulation of plant organ formation
GO:0048878	0.000364086	2.11685	14.5932	29	515	chemical homeostasis
GO:0009725	0.000364575	1.51136	70.6991	98	2495	response to hormone
GO:0006855	0.000374862	3.49439	3.74039	12	132	xenobiotic transmembrane transport
GO:0009908	0.000381542	1.90802	21.2239	38	749	flower development
GO:0009914	0.000386517	2.84962	6.03564	16	213	hormone transport
GO:0009888	0.000428862	1.68319	36.2705	57	1280	tissue development
GO:0042908	0.000492188	3.3808	3.85374	12	136	xenobiotic transport
GO:0006949	0.000508101	13.8282	0.396709	4	14	syncytium formation
GO:0009791	0.000531694	1.49659	69.7074	96	2460	post-embryonic development
GO:0006694	0.000531763	4.79602	1.8702	8	66	steroid biosynthetic process
GO:0065007	0.000605573	1.3661	218.388	253	7707	biological regulation
GO:0009719	0.000677221	1.47622	72.8527	99	2571	response to endogenous stimulus
GO:0009691	0.000726659	25.8808	0.198354	3	7	cytokinin biosynthetic process
GO:0042445	0.000732533	2.26666	10.3144	22	364	hormone metabolic process
GO:0010315	0.00078483	5.17083	1.53016	7	54	auxin export across the plasma membrane
GO:0009926	0.00080938	3.00918	4.64716	13	164	auxin polar transport
GO:0032502	0.000811334	1.37592	137.516	169	4853	developmental process
GO:0090354	0.000861403	7.86825	0.765081	5	27	regulation of auxin metabolic process
GO:0016131	0.000877719	5.06278	1.5585	7	55	brassinosteroid metabolic process
GO:0009904	0.000883155	11.522	0.453381	4	16	chloroplast accumulation movement
GO:0042592	0.00126174	1.85798	18.787	33	663	homeostatic process
GO:0065008	0.00134851	1.51861	50.722	72	1790	regulation of biological quality
GO:0009740	0.0013762	3.68348	2.66361	9	94	gibberellic acid mediated signaling pathway
GO:0010476	0.00148301	3.64042	2.69195	9	95	gibberellin mediated signaling pathway
GO:0048832	0.00167156	17.2516	0.255027	3	9	specification of plant organ number
GO:0048833	0.00167156	17.2516	0.255027	3	9	specification of floral organ number
GO:0071370	0.00171661	3.55722	2.74862	9	97	cellular response to gibberellin stimulus
GO:0010077	0.00175831	9.21586	0.53839	4	19	maintenance of inflorescence meristem identity
GO:0010037	0.00175831	9.21586	0.53839	4	19	response to carbon dioxide
GO:0072347	0.00175831	9.21586	0.53839	4	19	response to anesthetic
GO:2000038	0.00175831	9.21586	0.53839	4	19	regulation of stomatal complex development
GO:0016128	0.00197147	4.33731	1.78519	7	63	phytosteroid metabolic process
GO:0050793	0.0020635	1.55442	39.6142	58	1398	regulation of developmental process
GO:0051239	0.00209684	1.60513	32.9835	50	1164	regulation of multicellular organismal process
GO:0048437	0.00214829	2.0684	11.2212	22	396	floral organ development
GO:0080144	0.00233794	14.7862	0.283363	3	10	intracellular amino acid homeostasis
GO:2000037	0.00233794	14.7862	0.283363	3	10	regulation of stomatal complex patterning
GO:1900618	0.00252332	5.96635	0.963435	5	34	regulation of shoot system morphogenesis
GO:0010087	0.00253156	2.90324	4.05209	11	143	phloem or xylem histogenesis
GO:0007178	0.0025785	2.34249	7.22576	16	255	transmembrane receptor protein serine/threonine kinase signaling pathway
GO:0010102	0.00259875	3.32889	2.91864	9	103	lateral root morphogenesis
GO:0007154	0.00262473	1.39502	79.5401	103	2807	cell communication
GO:0009637	0.00276383	2.71696	4.70383	12	166	response to blue light
GO:0009606	0.00276383	2.71696	4.70383	12	166	tropism
GO:0048580	0.00277497	1.74498	20.5155	34	724	regulation of post-embryonic development
GO:0010101	0.00277551	3.29363	2.94698	9	104	post-embryonic root morphogenesis
GO:0010015	0.00294535	2.04834	10.7961	21	381	root morphogenesis
GO:2000026	0.00304307	1.61084	29.4698	45	1040	regulation of multicellular organismal development
GO:0010600	0.00310285	7.67841	0.623399	4	22	regulation of auxin biosynthetic process
GO:0009864	0.00326395	5.58072	1.02011	5	36	induced systemic resistance, jasmonic acid mediated signaling pathway
GO:0010928	0.00330662	2.9739	3.59871	10	127	regulation of auxin mediated signaling pathway
GO:0043207	0.00336064	1.47912	47.35	66	1671	response to external biotic stimulus
GO:0010114	0.00336345	3.1922	3.03199	9	107	response to red light
GO:0009629	0.00347926	2.77595	4.22211	11	149	response to gravity
GO:0044419	0.00354971	1.46731	49.1919	68	1736	biological process involved in interspecies interaction between organisms
GO:0048589	0.00366743	1.71122	20.8839	34	737	developmental growth
GO:0009903	0.00367309	7.27382	0.651735	4	23	chloroplast avoidance movement
GO:0048608	0.00370305	1.45002	52.7622	72	1862	reproductive structure development
GO:0061458	0.00370305	1.45002	52.7622	72	1862	reproductive system development
GO:0009607	0.00375734	1.47094	47.5767	66	1679	response to biotic stimulus
GO:0009733	0.00381697	1.80787	16.265	28	574	response to auxin
GO:0006813	0.00390939	2.899	3.68372	10	130	potassium ion transport
GO:0016125	0.0039846	3.3871	2.55027	8	90	sterol metabolic process
GO:0051707	0.00422714	1.46621	46.9533	65	1657	response to other organism
GO:1902347	0.00431043	6.90969	0.680072	4	24	response to strigolactone
GO:0003002	0.00432705	2.05461	9.71936	19	343	regionalization
GO:0010033	0.00442984	1.33885	99.2621	123	3503	response to organic substance
GO:0010229	0.00448931	4.24129	1.5585	6	55	inflorescence development
GO:0055081	0.00448931	4.24129	1.5585	6	55	monoatomic anion homeostasis
GO:0009851	0.00465088	5.08733	1.10512	5	39	auxin biosynthetic process
GO:0071396	0.00470926	1.64392	23.6325	37	834	cellular response to lipid
GO:0033993	0.00471691	1.47463	43.7229	61	1543	response to lipid
GO:0048465	0.00501833	6.58024	0.708408	4	25	corolla development
GO:0048441	0.00501833	6.58024	0.708408	4	25	petal development
GO:0009605	0.00510456	1.3879	66.7887	87	2357	response to external stimulus
GO:0007165	0.00511115	1.37935	70.3874	91	2484	signal transduction
GO:0010069	0.00523033	10.3484	0.368372	3	13	zygote asymmetric cytokinesis in embryo sac
GO:0010070	0.00523033	10.3484	0.368372	3	13	zygote asymmetric cell division
GO:0090355	0.00523033	10.3484	0.368372	3	13	positive regulation of auxin metabolic process
GO:0010075	0.0052958	3.56916	2.12522	7	75	regulation of meristem growth
GO:0009902	0.00580013	6.28074	0.736744	4	26	chloroplast relocation
GO:0051667	0.00580013	6.28074	0.736744	4	26	establishment of plastid localization
GO:0000041	0.00588896	3.15495	2.72029	8	96	transition metal ion transport
GO:0010119	0.00625166	2.69518	3.93875	10	139	regulation of stomatal movement
GO:0048638	0.00629143	2.25051	6.54569	14	231	regulation of developmental growth
GO:0009958	0.00634845	3.92019	1.67184	6	59	positive gravitropism
GO:0007167	0.00656113	2.10911	7.96251	16	281	enzyme-linked receptor protein signaling pathway
GO:0019750	0.00665904	6.00728	0.765081	4	27	chloroplast localization
GO:0048829	0.00665904	6.00728	0.765081	4	27	root cap development
GO:0051644	0.00665904	6.00728	0.765081	4	27	plastid localization
GO:0048507	0.00668704	1.74588	16.18	27	571	meristem development
GO:0023052	0.00687173	1.35928	72.0593	92	2543	signaling
GO:0009630	0.00723692	2.63342	4.02376	10	142	gravitropism
GO:0071805	0.00750802	2.79067	3.4287	9	121	potassium ion transmembrane transport
GO:0090558	0.00760575	1.84084	12.4963	22	441	plant epidermis development
GO:0042391	0.0080334	3.27851	2.29524	7	81	regulation of membrane potential
GO:0009682	0.00807024	3.70947	1.75685	6	62	induced systemic resistance
GO:0009739	0.00814775	2.25336	6.06397	13	214	response to gibberellin
GO:0006351	0.00932675	1.32887	79.285	99	2798	DNA-templated transcription
GO:0010089	0.00938995	3.5811	1.81352	6	64	xylem development
GO:1902600	0.0101667	2.64775	3.59871	9	127	proton transmembrane transport
GO:0003006	0.0103715	1.35937	61.4048	79	2167	developmental process involved in reproduction
GO:1901700	0.0109874	1.32663	75.1763	94	2653	response to oxygen-containing compound
GO:0080165	0.0111426	17.216	0.170018	2	6	callose deposition in phloem sieve plate
GO:0048582	0.0114069	2.4464	4.30712	10	152	positive regulation of post-embryonic development
GO:0010375	0.0114343	7.3898	0.481718	3	17	stomatal complex patterning
GO:0010199	0.0114343	7.3898	0.481718	3	17	organ boundary specification between lateral organs and the meristem
GO:0007166	0.0117886	1.817	11.4762	20	405	cell surface receptor signaling pathway
GO:0010074	0.0124054	2.99384	2.4936	7	88	maintenance of meristem identity
GO:0010374	0.0131468	2.95714	2.52193	7	89	stomatal complex development
GO:0010222	0.0134372	6.8967	0.510054	3	18	stem vascular tissue pattern formation
GO:0048831	0.0136123	1.76178	12.4113	21	438	regulation of shoot system development
GO:0042221	0.0137736	1.26201	123.603	145	4362	response to chemical
GO:0007275	0.0139893	1.27154	109.435	130	3862	multicellular organism development
GO:0009686	0.0142641	3.24412	1.98354	6	70	gibberellin biosynthetic process
GO:1901701	0.0144183	1.44598	33.9469	47	1198	cellular response to oxygen-containing compound
GO:0099402	0.0146549	1.38022	47.095	62	1662	plant organ development
GO:0042214	0.0150689	4.60352	0.963435	4	34	terpene metabolic process
GO:0060560	0.0151048	1.71841	13.3181	22	470	developmental growth involved in morphogenesis
GO:0009954	0.0153089	13.7719	0.198354	2	7	proximal/distal pattern formation
GO:0032501	0.0154402	1.25664	123.065	144	4343	multicellular organismal process
GO:0097659	0.0155615	1.29739	80.8152	99	2852	nucleic acid-templated transcription
GO:0009647	0.015627	6.46525	0.53839	3	19	skotomorphogenesis
GO:0060148	0.015627	6.46525	0.53839	3	19	positive regulation of post-transcriptional gene silencing
GO:0001101	0.0156892	1.36526	49.9286	65	1762	response to acid chemical
GO:0050801	0.0157334	1.8975	8.78426	16	310	monoatomic ion homeostasis
GO:0019932	0.0157979	2.61618	3.23034	8	114	second-messenger-mediated signaling
GO:0090696	0.0160103	1.85335	9.54934	17	337	post-embryonic plant organ development
GO:0042631	0.0166421	4.45474	0.991771	4	35	cellular response to water deprivation
GO:0090691	0.0166421	4.45474	0.991771	4	35	formation of plant organ boundary
GO:0019722	0.0173366	2.7863	2.66361	7	94	calcium-mediated signaling
GO:0050896	0.0174544	1.22691	215.271	238	7597	response to stimulus
GO:0048364	0.0182123	1.51394	23.3491	34	824	root development
GO:0071462	0.0183144	4.31525	1.02011	4	36	cellular response to water stimulus
GO:0022622	0.018506	1.51193	23.3775	34	825	root system development
GO:0048731	0.0188214	1.27808	86.9925	105	3070	system development
GO:0048527	0.0190638	2.14661	5.35557	11	189	lateral root development
GO:0002218	0.0192499	2.72334	2.72029	7	96	activation of innate immune response
GO:0032774	0.0192895	1.2838	81.4953	99	2876	RNA biosynthetic process
GO:0010208	0.0194676	3.45585	1.5585	5	55	pollen wall assembly
GO:0085029	0.0194676	3.45585	1.5585	5	55	extracellular matrix assembly
GO:2000122	0.0200325	11.4759	0.226691	2	8	negative regulation of stomatal complex development
GO:2001237	0.0200325	11.4759	0.226691	2	8	negative regulation of extrinsic apoptotic signaling pathway
GO:0046739	0.0200325	11.4759	0.226691	2	8	transport of virus in multicellular host
GO:0044001	0.0200325	11.4759	0.226691	2	8	migration in host
GO:0015691	0.0200325	11.4759	0.226691	2	8	cadmium ion transport
GO:0048658	0.0205737	5.74615	0.595063	3	21	anther wall tapetum development
GO:0046621	0.0205737	5.74615	0.595063	3	21	negative regulation of organ growth
GO:0010311	0.0206708	2.96492	2.15356	6	76	lateral root formation
GO:0016102	0.0206708	2.96492	2.15356	6	76	diterpenoid biosynthetic process
GO:0044403	0.0208365	1.97427	6.85739	13	242	biological process involved in symbiotic interaction
GO:0032989	0.0210644	1.56072	18.617	28	657	cellular component morphogenesis
GO:0010030	0.0219623	4.0609	1.07678	4	38	positive regulation of seed germination
GO:0048767	0.0231793	2.88219	2.21023	6	78	root hair elongation
GO:0043281	0.0233323	5.44338	0.623399	3	22	regulation of cysteine-type endopeptidase activity involved in apoptotic process
GO:1901362	0.0236502	1.24656	105.638	124	3728	organic cyclic compound biosynthetic process
GO:0008645	0.0239408	3.94462	1.10512	4	39	hexose transmembrane transport
GO:0048640	0.0239408	3.94462	1.10512	4	39	negative regulation of developmental growth
GO:1904659	0.0239408	3.94462	1.10512	4	39	glucose transmembrane transport
GO:0046323	0.0239408	3.94462	1.10512	4	39	glucose import
GO:0035266	0.0246695	2.57765	2.86197	7	101	meristem growth
GO:0040007	0.0248516	1.43006	29.0447	40	1025	growth
GO:0071244	0.0252784	9.83584	0.255027	2	9	cellular response to carbon dioxide
GO:2001236	0.0252784	9.83584	0.255027	2	9	regulation of extrinsic apoptotic signaling pathway
GO:0048446	0.0252784	9.83584	0.255027	2	9	petal morphogenesis
GO:0010601	0.0252784	9.83584	0.255027	2	9	positive regulation of auxin biosynthetic process
GO:0048656	0.0252784	9.83584	0.255027	2	9	anther wall tapetum formation
GO:0048657	0.0252784	9.83584	0.255027	2	9	anther wall tapetum cell differentiation
GO:0034763	0.0252784	9.83584	0.255027	2	9	negative regulation of transmembrane transport
GO:0034766	0.0252784	9.83584	0.255027	2	9	negative regulation of monoatomic ion transmembrane transport
GO:0046794	0.0252784	9.83584	0.255027	2	9	transport of virus
GO:0032410	0.0252784	9.83584	0.255027	2	9	negative regulation of transporter activity
GO:0032413	0.0252784	9.83584	0.255027	2	9	negative regulation of ion transmembrane transporter activity
GO:0097191	0.0252784	9.83584	0.255027	2	9	extrinsic apoptotic signaling pathway
GO:0071398	0.0254155	1.8658	7.79249	14	275	cellular response to fatty acid
GO:0009685	0.0258845	2.80393	2.26691	6	80	gibberellin metabolic process
GO:0015749	0.0260238	3.8348	1.13345	4	40	monosaccharide transmembrane transport
GO:0022898	0.0282122	3.73092	1.16179	4	41	regulation of transmembrane transporter activity
GO:0032412	0.0282122	3.73092	1.16179	4	41	regulation of monoatomic ion transmembrane transporter activity
GO:0032409	0.0282122	3.73092	1.16179	4	41	regulation of transporter activity
GO:0048444	0.0287919	2.7298	2.32358	6	82	floral organ morphogenesis
GO:0009909	0.029157	1.78728	8.69925	15	307	regulation of flower development
GO:0010582	0.0294198	4.92433	0.680072	3	24	floral meristem determinacy
GO:0035725	0.0294198	4.92433	0.680072	3	24	sodium ion transmembrane transport
GO:0098657	0.0295449	1.92937	6.46068	12	228	import into cell
GO:0120252	0.0303229	2.69417	2.35191	6	83	hydrocarbon metabolic process
GO:0032350	0.0303229	2.69417	2.35191	6	83	regulation of hormone metabolic process
GO:0006826	0.030507	3.63251	1.19013	4	42	iron ion transport
GO:0010376	0.0310136	8.60581	0.283363	2	10	stomatal complex formation
GO:0010155	0.0310136	8.60581	0.283363	2	10	regulation of proton transport
GO:2001234	0.0310136	8.60581	0.283363	2	10	negative regulation of apoptotic signaling pathway
GO:0052043	0.0310136	8.60581	0.283363	2	10	modification by symbiont of host cellular component
GO:0052008	0.0310136	8.60581	0.283363	2	10	disruption by symbiont of host cellular component
GO:0044000	0.0310136	8.60581	0.283363	2	10	movement in host
GO:0052111	0.0310136	8.60581	0.283363	2	10	modification by symbiont of host structure
GO:0002253	0.0310531	2.44668	3.00365	7	106	activation of immune response
GO:0009416	0.0314612	1.38136	33.0402	44	1166	response to light stimulus
GO:0006817	0.0327473	4.7002	0.708408	3	25	phosphate ion transport
GO:0050789	0.0327911	1.19664	198.213	218	6995	regulation of biological process
GO:0048859	0.0329086	3.53914	1.21846	4	43	formation of anatomical boundary
GO:0008202	0.0356235	2.21582	3.76873	8	133	steroid metabolic process
GO:0010054	0.0361616	2.0927	4.47714	9	158	trichoblast differentiation
GO:0006814	0.0362622	4.49556	0.736744	3	26	sodium ion transport
GO:0010588	0.0362622	4.49556	0.736744	3	26	cotyledon vascular tissue pattern formation
GO:0055075	0.0362622	4.49556	0.736744	3	26	potassium ion homeostasis
GO:0009798	0.0369758	2.56047	2.46526	6	87	axis specification
GO:1900140	0.0370666	1.99238	5.21388	10	184	regulation of seedling development
GO:0045338	0.037206	7.64912	0.3117	2	11	farnesyl diphosphate metabolic process
GO:0016049	0.0373354	1.48671	18.7586	27	662	cell growth
GO:0048438	0.0373623	1.76268	8.21753	14	290	floral whorl development
GO:1901570	0.0380345	3.36607	1.27513	4	45	fatty acid derivative biosynthetic process
GO:0048588	0.038384	1.90777	5.97896	11	211	developmental cell growth
GO:0009626	0.0387736	2.52908	2.4936	6	88	plant-type hypersensitive response
GO:0006355	0.0389453	1.24635	76.4231	91	2697	regulation of DNA-templated transcription
GO:0046246	0.0399626	4.30797	0.765081	3	27	terpene biosynthetic process
GO:0009850	0.0406262	2.49845	2.52193	6	89	auxin metabolic process
GO:0051701	0.0406262	2.49845	2.52193	6	89	biological process involved in interaction with host
GO:0045089	0.0428075	2.12991	3.91041	8	138	positive regulation of innate immune response
GO:0048207	0.0438255	6.88377	0.340036	2	12	vesicle targeting, rough ER to cis-Golgi
GO:0048208	0.0438255	6.88377	0.340036	2	12	COPII vesicle coating
GO:0098719	0.0438255	6.88377	0.340036	2	12	sodium ion import across plasma membrane
GO:0048654	0.0438255	6.88377	0.340036	2	12	anther morphogenesis
GO:0048655	0.0438255	6.88377	0.340036	2	12	anther wall tapetum morphogenesis
GO:1902476	0.0438255	6.88377	0.340036	2	12	chloride transmembrane transport
GO:0034755	0.0438255	6.88377	0.340036	2	12	iron ion transmembrane transport
GO:0015804	0.0438255	6.88377	0.340036	2	12	neutral amino acid transport
GO:0010022	0.0438463	4.13538	0.793417	3	28	meristem determinacy
GO:0010051	0.0443511	2.11352	3.93875	8	139	xylem and phloem pattern formation
GO:0090627	0.0445946	1.80234	6.88573	12	243	plant epidermal cell differentiation
GO:0009314	0.0446111	1.33876	34.7687	45	1227	response to radiation
GO:0046777	0.0454495	1.67602	9.23764	15	326	protein autophosphorylation
GO:0052545	0.0458022	2.69747	1.95521	5	69	callose localization
GO:0034050	0.0465156	2.41084	2.60694	6	92	programmed cell death induced by symbiont
GO:1904062	0.0465327	3.13596	1.36014	4	48	regulation of monoatomic cation transmembrane transport
GO:0010305	0.0465327	3.13596	1.36014	4	48	leaf vascular tissue pattern formation
GO:0015698	0.0469429	2.22079	3.28701	7	116	inorganic anion transport
GO:0010053	0.047179	1.90382	5.44057	10	192	root epidermal cell differentiation
GO:0009690	0.0479108	3.97608	0.821753	3	29	cytokinin metabolic process
GO:0016998	0.0479108	3.97608	0.821753	3	29	cell wall macromolecule catabolic process
GO:0046620	0.0479108	3.97608	0.821753	3	29	regulation of organ growth
GO:0032352	0.0479108	3.97608	0.821753	3	29	positive regulation of hormone metabolic process
GO:0016101	0.0485903	2.38297	2.63528	6	93	diterpenoid metabolic process
GO:0048449	0.049581	3.06608	1.38848	4	49	floral organ formation

## Sheet: other>SA
GOBPID	Pvalue	OddsRatio	ExpCount	Count	Size	Term
GO:0006355	1.18176e-11	2.65662	40.8813	84	2697	regulation of DNA-templated transcription
GO:1903506	1.41132e-11	2.63477	41.7757	85	2756	regulation of nucleic acid-templated transcription
GO:2001141	1.41132e-11	2.63477	41.7757	85	2756	regulation of RNA biosynthetic process
GO:0048367	1.7426e-11	3.13183	22.1611	57	1462	shoot system development
GO:0051252	6.78395e-11	2.51187	45.353	88	2992	regulation of RNA metabolic process
GO:0048497	7.01776e-11	27.0519	0.530533	10	35	maintenance of floral organ identity
GO:0090700	7.01776e-11	27.0519	0.530533	10	35	maintenance of plant organ identity
GO:0006351	8.25263e-11	2.53834	42.4123	84	2798	DNA-templated transcription
GO:0097659	8.7436e-11	2.52493	43.2308	85	2852	nucleic acid-templated transcription
GO:0032774	1.35629e-10	2.49865	43.5946	85	2876	RNA biosynthetic process
GO:2000112	4.31914e-10	2.42084	45.3681	86	2993	regulation of cellular macromolecule biosynthetic process
GO:0010556	5.85954e-10	2.39459	46.4292	87	3063	regulation of macromolecule biosynthetic process
GO:0019219	7.59893e-10	2.37153	47.4599	88	3131	regulation of nucleobase-containing compound metabolic process
GO:0031326	1.20691e-09	2.3448	47.8844	88	3159	regulation of cellular biosynthetic process
GO:0009889	2.16305e-09	2.31113	48.4301	88	3195	regulation of biosynthetic process
GO:0009908	1.01267e-08	3.42626	11.3534	34	749	flower development
GO:0090567	2.92834e-08	3.26799	11.8536	34	782	reproductive shoot system development
GO:0051171	3.57601e-08	2.11711	56.2516	94	3711	regulation of nitrogen compound metabolic process
GO:0034654	4.00511e-08	2.15556	49.7033	86	3279	nucleobase-containing compound biosynthetic process
GO:1901362	4.51263e-08	2.10429	56.5093	94	3728	organic cyclic compound biosynthetic process
GO:0010468	5.11366e-08	2.12347	52.4469	89	3460	regulation of gene expression
GO:0080090	8.71341e-08	2.06801	57.2521	94	3777	regulation of primary metabolic process
GO:0018130	1.40947e-07	2.0656	53.5686	89	3534	heterocycle biosynthetic process
GO:0009827	3.30237e-07	14.4883	0.682113	8	45	plant-type cell wall modification
GO:0019438	3.57507e-07	2.01237	54.6449	89	3605	aromatic compound biosynthetic process
GO:0045596	3.89904e-07	9.49775	1.2278	10	81	negative regulation of cell differentiation
GO:0048366	3.92484e-07	3.18944	10.1862	29	672	leaf development
GO:0031323	4.46303e-07	1.97765	59.1923	94	3905	regulation of cellular metabolic process
GO:0099402	6.87914e-07	2.33465	25.1927	51	1662	plant organ development
GO:0009664	1.06214e-06	5.9707	2.44045	13	161	plant-type cell wall organization
GO:0060255	1.31755e-06	1.91376	61.4357	95	4053	regulation of macromolecule metabolic process
GO:0046622	1.73975e-06	88.0498	0.106107	4	7	positive regulation of organ growth
GO:0048731	1.87234e-06	1.97927	46.5353	77	3070	system development
GO:0034645	2.14282e-06	1.89377	60.3291	93	3980	cellular macromolecule biosynthetic process
GO:0030154	2.18204e-06	2.43863	18.9931	41	1253	cell differentiation
GO:0048437	2.73058e-06	3.67423	6.0026	20	396	floral organ development
GO:0009059	2.75886e-06	1.87261	62.421	95	4118	macromolecule biosynthetic process
GO:0009058	3.18806e-06	1.81051	87.2499	122	5756	biosynthetic process
GO:0009965	9.84757e-06	5.2037	2.54656	12	168	leaf morphogenesis
GO:0048827	1.44311e-05	2.52707	13.5513	31	894	phyllome development
GO:0044271	2.17453e-05	1.76769	61.8298	91	4079	cellular nitrogen compound biosynthetic process
GO:0019222	2.29743e-05	1.75026	66.3772	96	4379	regulation of metabolic process
GO:0071555	2.53052e-05	4.07985	3.74405	14	247	cell wall organization
GO:0043480	3.2894e-05	11.3925	0.621481	6	41	pigment accumulation in tissues
GO:0043481	3.2894e-05	11.3925	0.621481	6	41	anthocyanin accumulation in tissues in response to UV light
GO:0043478	3.2894e-05	11.3925	0.621481	6	41	pigment accumulation in response to UV light
GO:0043479	3.2894e-05	11.3925	0.621481	6	41	pigment accumulation in tissues in response to UV light
GO:0048608	3.75482e-05	1.99609	28.2243	50	1862	reproductive structure development
GO:0061458	3.75482e-05	1.99609	28.2243	50	1862	reproductive system development
GO:0042545	4.16567e-05	6.03229	1.65223	9	109	cell wall modification
GO:1905392	4.29664e-05	2.75953	9.07969	23	599	plant organ morphogenesis
GO:0040009	4.57576e-05	26.4033	0.212213	4	14	regulation of growth rate
GO:0048869	5.26471e-05	2.06434	23.207	43	1531	cellular developmental process
GO:1901576	5.66482e-05	1.66727	85.3854	115	5633	organic substance biosynthetic process
GO:0043476	6.43236e-05	9.96527	0.697272	6	46	pigment accumulation
GO:1902066	6.65275e-05	65.7645	0.0909485	3	6	regulation of cell wall pectin metabolic process
GO:0046620	6.77572e-05	13.7969	0.439584	5	29	regulation of organ growth
GO:0019748	8.60196e-05	3.02962	6.42702	18	424	secondary metabolic process
GO:0048825	8.97619e-05	7.40196	1.06107	7	70	cotyledon development
GO:0009791	9.03452e-05	1.82676	37.2889	60	2460	post-embryonic development
GO:0010016	0.000122316	3.17262	5.44175	16	359	shoot system morphogenesis
GO:0071669	0.000126299	3.1632	5.45691	16	360	plant-type cell wall organization or biogenesis
GO:0051240	0.00013253	3.4603	4.36553	14	288	positive regulation of multicellular organismal process
GO:0042335	0.000144309	8.47734	0.803378	6	53	cuticle development
GO:0051093	0.000160728	3.23043	5.00217	15	330	negative regulation of developmental process
GO:0043473	0.000177686	8.1303	0.833694	6	55	pigmentation
GO:0090610	0.000182127	39.4537	0.121265	3	8	bundle sheath cell fate specification
GO:0050794	0.000219856	1.58839	94.6016	122	6241	regulation of cellular process
GO:0044249	0.000232067	1.59466	83.2633	110	5493	cellular biosynthetic process
GO:0045229	0.00024002	3.25461	4.62321	14	305	external encapsulating structure organization
GO:0051094	0.00024819	3.24325	4.63837	14	306	positive regulation of developmental process
GO:0035265	0.000290366	9.73284	0.591165	5	39	organ growth
GO:0001708	0.000304944	5.97285	1.28844	7	85	cell fate specification
GO:0001101	0.00031147	1.86093	26.7085	45	1762	response to acid chemical
GO:0006714	0.000344972	7.11088	0.939801	6	62	sesquiterpenoid metabolic process
GO:0090627	0.000345484	3.49746	3.68341	12	243	plant epidermal cell differentiation
GO:0051457	0.000381588	28.1777	0.151581	3	10	maintenance of protein location in nucleus
GO:0072595	0.000381588	28.1777	0.151581	3	10	maintenance of protein localization in organelle
GO:0007275	0.000403871	1.61541	58.5405	82	3862	multicellular organism development
GO:0003006	0.000449346	1.75837	32.8476	52	2167	developmental process involved in reproduction
GO:0050793	0.000594126	1.90262	21.191	37	1398	regulation of developmental process
GO:0010467	0.000699968	1.55437	69.5604	93	4589	gene expression
GO:0021700	0.000899957	2.95733	4.68385	13	309	developmental maturation
GO:0070301	0.000908109	10.5514	0.439584	4	29	cellular response to hydrogen peroxide
GO:0071695	0.00103062	3.06565	4.16847	12	275	anatomical structure maturation
GO:0046677	0.00106576	2.42015	7.92767	18	523	response to antibiotic
GO:0044550	0.00109684	3.04212	4.19879	12	277	secondary metabolite biosynthetic process
GO:0034614	0.00110187	5.60328	1.16717	6	77	cellular response to reactive oxygen species
GO:0090558	0.00116805	2.54701	6.68471	16	441	plant epidermis development
GO:0009687	0.00121848	6.88802	0.803378	5	53	abscisic acid metabolic process
GO:0043288	0.00121848	6.88802	0.803378	5	53	apocarotenoid metabolic process
GO:1902644	0.00121848	6.88802	0.803378	5	53	tertiary alcohol metabolic process
GO:0009739	0.00161339	3.27785	3.24383	10	214	response to gibberellin
GO:0044260	0.00167596	1.4714	105.819	129	6981	cellular macromolecule metabolic process
GO:0065007	0.00173407	1.47148	116.823	140	7707	biological regulation
GO:0009628	0.00179199	1.56513	47.0052	66	3101	response to abiotic stimulus
GO:0032502	0.00197352	1.4855	73.5621	95	4853	developmental process
GO:1901700	0.00199846	1.5924	40.2144	58	2653	response to oxygen-containing compound
GO:0009411	0.00215822	3.39148	2.8194	9	186	response to UV
GO:0016070	0.00217332	1.48549	70.0455	91	4621	RNA metabolic process
GO:0009725	0.00223531	1.59899	37.8194	55	2495	response to hormone
GO:0048582	0.00224088	3.69761	2.30403	8	152	positive regulation of post-embryonic development
GO:0010025	0.00229698	7.98944	0.560849	4	37	wax biosynthetic process
GO:0045595	0.002307	2.92236	3.98657	11	263	regulation of cell differentiation
GO:0071554	0.0023983	2.23671	8.534	18	563	cell wall organization or biogenesis
GO:0008283	0.00246026	2.74649	4.62321	12	305	cell population proliferation
GO:0006721	0.0025658	3.06461	3.45604	10	228	terpenoid metabolic process
GO:0009719	0.00264606	1.57903	38.9714	56	2571	response to endogenous stimulus
GO:0010077	0.00278574	12.3208	0.288003	3	19	maintenance of inflorescence meristem identity
GO:0048639	0.00279382	7.53195	0.591165	4	39	positive regulation of developmental growth
GO:0048838	0.00329732	32.7449	0.0909485	2	6	release of seed from dormancy
GO:0097438	0.00329732	32.7449	0.0909485	2	6	exit from dormancy
GO:0010166	0.00335962	7.12392	0.621481	4	41	wax metabolic process
GO:1903338	0.00335962	7.12392	0.621481	4	41	regulation of cell wall organization or biogenesis
GO:0009751	0.00336484	2.6364	4.80511	12	317	response to salicylic acid
GO:0048469	0.00384965	3.36698	2.51624	8	166	cell maturation
GO:0071229	0.00386173	2.13125	8.92811	18	589	cellular response to acid chemical
GO:0050789	0.00404863	1.41821	106.031	127	6995	regulation of biological process
GO:0097468	0.00428157	10.3734	0.333478	3	22	programmed cell death in response to reactive oxygen species
GO:0036474	0.0045702	26.1942	0.106107	2	7	cell death in response to hydrogen peroxide
GO:0010421	0.0045702	26.1942	0.106107	2	7	hydrogen peroxide-mediated programmed cell death
GO:0048445	0.0045702	26.1942	0.106107	2	7	carpel morphogenesis
GO:1901570	0.00471538	6.42728	0.682113	4	45	fatty acid derivative biosynthetic process
GO:0048856	0.00493658	1.43506	69.1057	88	4559	anatomical structure development
GO:0036473	0.00550329	9.3843	0.363794	3	24	cell death in response to oxidative stress
GO:0033993	0.00598329	1.64716	23.3889	36	1543	response to lipid
GO:0003002	0.00625243	2.42527	5.19922	12	343	regionalization
GO:0009888	0.006372	1.70132	19.4023	31	1280	tissue development
GO:0042127	0.00664934	3.05427	2.75877	8	182	regulation of cell population proliferation
GO:0045165	0.00689681	3.33876	2.21308	7	146	cell fate commitment
GO:0071236	0.0074926	3.70962	1.71286	6	113	cellular response to antibiotic
GO:0045962	0.00767939	18.7078	0.136423	2	9	positive regulation of development, heterochronic
GO:0048444	0.00813484	4.28598	1.24296	5	82	floral organ morphogenesis
GO:0022414	0.00814874	1.49841	37.5617	52	2478	reproductive process
GO:0071396	0.00828185	1.83532	12.6418	22	834	cellular response to lipid
GO:0006720	0.00851633	2.5527	4.10784	10	271	isoprenoid metabolic process
GO:0010022	0.00852037	7.88083	0.424426	3	28	meristem determinacy
GO:0032507	0.00852037	7.88083	0.424426	3	28	maintenance of protein location in cell
GO:0048764	0.00852606	3.19939	2.30403	7	152	trichoblast maturation
GO:0048765	0.00852606	3.19939	2.30403	7	152	root hair cell differentiation
GO:0032501	0.00877642	1.4021	65.8315	83	4343	multicellular organismal process
GO:0000003	0.00914624	1.48755	37.7891	52	2493	reproduction
GO:0010052	0.00939871	7.57724	0.439584	3	29	guard cell differentiation
GO:0000578	0.00939871	7.57724	0.439584	3	29	embryonic axis specification
GO:0032881	0.00939871	7.57724	0.439584	3	29	regulation of polysaccharide metabolic process
GO:0032870	0.0094311	1.66186	19.1447	30	1263	cellular response to hormone stimulus
GO:0009804	0.00950384	16.3683	0.151581	2	10	coumarin metabolic process
GO:0009805	0.00950384	16.3683	0.151581	2	10	coumarin biosynthetic process
GO:0016131	0.00959833	5.16378	0.833694	4	55	brassinosteroid metabolic process
GO:0042445	0.00979045	2.27751	5.51754	12	364	hormone metabolic process
GO:0045185	0.010328	7.29614	0.454742	3	30	maintenance of protein location
GO:0010054	0.0104223	3.07109	2.39498	7	158	trichoblast differentiation
GO:0009416	0.0104901	1.67583	17.6743	28	1166	response to light stimulus
GO:0016132	0.0113086	7.03512	0.4699	3	31	brassinosteroid biosynthetic process
GO:0010374	0.0113695	3.92708	1.34907	5	89	stomatal complex development
GO:2000306	0.0115005	14.5487	0.166739	2	11	positive regulation of photomorphogenesis
GO:0071267	0.0115005	14.5487	0.166739	2	11	L-methionine salvage
GO:0043102	0.0115005	14.5487	0.166739	2	11	amino acid salvage
GO:0009625	0.0123412	6.79211	0.485058	3	32	response to insect
GO:0120254	0.0128895	3.2775	1.92508	6	127	olefinic compound metabolic process
GO:0071495	0.0131469	1.60334	20.4634	31	1350	cellular response to endogenous stimulus
GO:0010093	0.0134262	6.56529	0.500217	3	33	specification of floral organ identity
GO:0090701	0.0134262	6.56529	0.500217	3	33	specification of plant organ identity
GO:0080029	0.0136638	13.093	0.181897	2	12	cellular response to boron-containing substance levels
GO:0009740	0.0141542	3.70529	1.42486	5	94	gibberellic acid mediated signaling pathway
GO:0090304	0.0143101	1.35222	77.4881	94	5112	nucleic acid metabolic process
GO:0008284	0.0144666	4.53856	0.939801	4	62	positive regulation of cell population proliferation
GO:1901701	0.0146653	1.62647	18.1594	28	1198	cellular response to oxygen-containing compound
GO:0010476	0.0147614	3.66389	1.44002	5	95	gibberellin mediated signaling pathway
GO:0016128	0.0152684	4.46135	0.954959	4	63	phytosteroid metabolic process
GO:0008202	0.0158758	3.12147	2.01602	6	133	steroid metabolic process
GO:0048759	0.0159883	11.902	0.197055	2	13	xylem vessel member cell differentiation
GO:0071370	0.0160277	3.58379	1.47033	5	97	cellular response to gibberellin stimulus
GO:0010162	0.0160976	4.38672	0.970117	4	64	seed dormancy process
GO:0022611	0.0169546	4.31454	0.985275	4	65	dormancy process
GO:0071215	0.0170278	2.10023	5.95712	12	393	cellular response to abscisic acid stimulus
GO:0006694	0.0178396	4.24468	1.00043	4	66	steroid biosynthetic process
GO:0005992	0.0182952	5.79144	0.560849	3	37	trehalose biosynthetic process
GO:1901371	0.0184685	10.9095	0.212213	2	14	regulation of leaf morphogenesis
GO:0010036	0.0184685	10.9095	0.212213	2	14	response to boron-containing substance
GO:0071265	0.0184685	10.9095	0.212213	2	14	L-methionine biosynthetic process
GO:0097306	0.0186026	2.07236	6.03291	12	398	cellular response to alcohol
GO:0009312	0.0187529	4.17704	1.01559	4	67	oligosaccharide biosynthetic process
GO:0007389	0.0189303	2.06687	6.04807	12	399	pattern specification process
GO:0009314	0.0195215	1.58401	18.599	28	1227	response to radiation
GO:0016129	0.0196459	5.62562	0.576007	3	38	phytosteroid biosynthetic process
GO:0010033	0.0201138	1.36737	53.0987	67	3503	response to organic substance
GO:0009956	0.0210502	5.46901	0.591165	3	39	radial pattern formation
GO:0005991	0.0210502	5.46901	0.591165	3	39	trehalose metabolic process
GO:0006821	0.0210994	10.0696	0.227371	2	15	chloride transport
GO:0010411	0.0210994	10.0696	0.227371	2	15	xyloglucan metabolic process
GO:0032411	0.0210994	10.0696	0.227371	2	15	positive regulation of transporter activity
GO:0032414	0.0210994	10.0696	0.227371	2	15	positive regulation of ion transmembrane transporter activity
GO:0051235	0.0218112	3.29542	1.5916	5	105	maintenance of location
GO:0009738	0.0229381	2.07879	5.50238	11	363	abscisic acid-activated signaling pathway
GO:0010114	0.0234434	3.23039	1.62191	5	107	response to red light
GO:0009404	0.0255854	5.04736	0.636639	3	42	toxin metabolic process
GO:0052548	0.0255854	5.04736	0.636639	3	42	regulation of endopeptidase activity
GO:0009819	0.0267926	8.72593	0.257687	2	17	drought recovery
GO:0046351	0.0272044	4.92087	0.651797	3	43	disaccharide biosynthetic process
GO:0052546	0.0272044	4.92087	0.651797	3	43	cell wall pectin metabolic process
GO:0010053	0.0272848	2.50127	2.91035	7	192	root epidermal cell differentiation
GO:0097237	0.0292131	2.69337	2.31919	6	153	cellular response to toxic substance
GO:1901360	0.0293792	1.28993	93.1615	108	6146	organic cyclic compound metabolic process
GO:0009911	0.0294848	3.60257	1.16717	4	77	positive regulation of flower development
GO:0051239	0.0302755	1.54192	17.644	26	1164	regulation of multicellular organismal process
GO:0090626	0.0322562	2.40901	3.01646	7	199	plant epidermis morphogenesis
GO:2000024	0.0327794	2.9401	1.7735	5	117	regulation of leaf development
GO:1905177	0.0330287	7.69838	0.288003	2	19	tracheary element differentiation
GO:0009685	0.0332853	3.45971	1.21265	4	80	gibberellin metabolic process
GO:0052547	0.0342136	4.47239	0.71243	3	47	regulation of peptidase activity
GO:0051651	0.0346128	3.41456	1.2278	4	81	maintenance of location in cell
GO:0009653	0.0347267	1.43732	25.602	35	1689	anatomical structure morphogenesis
GO:0009737	0.0347329	1.59439	13.7181	21	905	response to abscisic acid
GO:0080167	0.035226	2.5698	2.42529	6	160	response to karrikin
GO:0048831	0.0353817	1.87294	6.63924	12	438	regulation of shoot system development
GO:0009755	0.035413	1.52929	17.068	25	1126	hormone-mediated signaling pathway
GO:0010305	0.0360982	4.37273	0.727588	3	48	leaf vascular tissue pattern formation
GO:0016106	0.0360982	4.37273	0.727588	3	48	sesquiterpenoid biosynthetic process
GO:0009942	0.0363384	7.27023	0.303162	2	20	longitudinal axis specification
GO:0097305	0.0367376	1.56665	14.6275	22	965	response to alcohol
GO:0062197	0.0371134	2.18656	3.78952	8	250	cellular response to chemical stress
GO:0055088	0.0373589	3.3277	1.25812	4	83	lipid homeostasis
GO:0008285	0.0373589	3.3277	1.25812	4	83	negative regulation of cell population proliferation
GO:0009880	0.0380352	4.2774	0.742746	3	49	embryonic pattern specification
GO:0048449	0.0380352	4.2774	0.742746	3	49	floral organ formation
GO:1901568	0.0387777	3.28589	1.27328	4	84	fatty acid derivative metabolic process
GO:0034599	0.0389951	2.5041	2.48592	6	164	cellular response to oxidative stress
GO:2000117	0.0397699	6.88716	0.31832	2	21	negative regulation of cysteine-type endopeptidase activity
GO:0009612	0.0420651	4.09866	0.773062	3	51	response to mechanical stimulus
GO:0010268	0.0420651	4.09866	0.773062	3	51	brassinosteroid homeostasis
GO:0009828	0.0433187	6.54239	0.333478	2	22	plant-type cell wall loosening
GO:0010158	0.0433187	6.54239	0.333478	2	22	abaxial cell fate specification
GO:0035672	0.0433187	6.54239	0.333478	2	22	oligopeptide transmembrane transport
GO:0010103	0.0441574	4.01476	0.78822	3	52	stomatal complex morphogenesis
GO:0010074	0.0447577	3.12863	1.33391	4	88	maintenance of meristem identity
GO:0014070	0.0449937	1.62582	10.838	17	715	response to organic cyclic compound
GO:0071482	0.0451144	2.41157	2.57687	6	170	cellular response to light stimulus
GO:0009311	0.0466738	2.65356	1.95539	5	129	oligosaccharide metabolic process
GO:0006857	0.0469806	6.23045	0.348636	2	23	oligopeptide transport
GO:0090698	0.0471634	1.97862	4.699	9	310	post-embryonic plant morphogenesis
GO:0046483	0.0471651	1.2562	88.9324	102	5867	heterocycle metabolic process
GO:0006749	0.0484945	3.85683	0.818536	3	54	glutathione metabolic process
GO:0008356	0.0484945	3.85683	0.818536	3	54	asymmetric cell division
GO:0048580	0.0495254	1.60418	10.9744	17	724	regulation of post-embryonic development

## Sheet: SA>LA>LP
GOBPID	Pvalue	OddsRatio	ExpCount	Count	Size	Term
GO:0034219	0.0214703	58.2935	0.0216544	1	70	carbohydrate transmembrane transport
GO:0008643	0.0239003	52.211	0.0241292	1	78	carbohydrate transport
GO:0006355	0.0355834	7.49666	0.834313	3	2697	regulation of DNA-templated transcription
GO:1903506	0.0377364	7.30385	0.852564	3	2756	regulation of nucleic acid-templated transcription
GO:2001141	0.0377364	7.30385	0.852564	3	2756	regulation of RNA biosynthetic process
GO:0006351	0.0393144	7.17156	0.865557	3	2798	DNA-templated transcription
GO:0097659	0.041399	7.0072	0.882262	3	2852	nucleic acid-templated transcription
GO:0032774	0.0423457	6.93613	0.889686	3	2876	RNA biosynthetic process
GO:0051252	0.0470975	6.60873	0.925571	3	2992	regulation of RNA metabolic process
GO:2000112	0.0471397	6.60602	0.92588	3	2993	regulation of cellular macromolecule biosynthetic process
