# Supplementary material for: Decoding the leaf apical meristem of Guarea glabra Vahl (Meliaceae): insight into the evolution of indeterminate pinnate leaves
Source: Sci Rep. 2024 Mar 2;14:5166. doi: 10.1038/s41598-024-55882-0 (PMC10908829; doi:10.1038/s41598-024-55882-0)
Supplement: Supplementary file 4 — Supplementary Tables. [file 41598_2024_55882_MOESM4_ESM.xlsx]

## Sheet: STable1
Supplementary Table S1: RNA-seq read information.
Sample name	SRA_ID	Tissue	Usage	Type	# raw reads	# filter passed reads
Mixed	DRR503890	Shoot apex/Leaf apex/Leaflet primordia	Assembly	Paired-end	58335780	54130380
GgLA1	DRR503891	Laaf apex	Quantification	Single-read	17237730	16834677
GgLA2	DRR503892	Laaf apex	Quantification	Single-read	16336750	16104071
GgLA3	DRR503893	Laaf apex	Quantification	Single-read	17621078	17420264
GgLP1	DRR503894	Leaflet primordia	Quantification	Single-read	18260067	17907716
GgLP2	DRR503895	Leaflet primordia	Quantification	Single-read	19630788	19208318
GgLP3	DRR503896	Leaflet primordia	Quantification	Single-read	13822039	13605712
GgSA1	DRR503897	Shoot apex	Quantification	Single-read	17628256	17440767
GgSA2	DRR503898	Shoot apex	Quantification	Single-read	17934539	17660462
GgSA3	DRR503899	Shoot apex	Quantification	Single-read	15646780	15427961

## Sheet: STable2
Supplementary Table S2: Public proteome databases used for phylogenetic analyses.
Short name	Genome Name	Source/URL	Family	Order	Clade1	Clade2
Amahy	Amaranthus hypochondriacus v2.1	https://phytozome-next.jgi.doe.gov/	Amaranthaceae	Caryophyllales	Eudicots	Superasterids
Ambtr	Amborella trichopoda v1.0	https://phytozome-next.jgi.doe.gov/	Amborellaceae	Amborellales	Basal angiosperms	Basal angiosperms
Anaco	Ananas comosus v3	https://phytozome-next.jgi.doe.gov/	Bromeliaceae	Poales	Monocots	Monocots
Aquco	Aquilegia coerulea v3.1	https://phytozome-next.jgi.doe.gov/	Ranunculaceae	Ranunculales	Eudicots	Eudicots
Arahy	Arachis hypogaea v1.0	https://phytozome-next.jgi.doe.gov/	Fabaceae	Fabales	Eudicots	Fabids
Araly	Arabidopsis lyrata v2.1	https://phytozome-next.jgi.doe.gov/	Brassicaceae	Brassicales	Eudicots	Malvids
Arath	Arabidopsis thaliana Araport11	https://phytozome-next.jgi.doe.gov/	Brassicaceae	Brassicales	Eudicots	Malvids
Aspof	Asparagus officinalis V1.1	https://phytozome-next.jgi.doe.gov/	Asparagaceae	Asparagales	Monocots	Monocots
Betpl	Betula platyphylla v1.1	https://phytozome-next.jgi.doe.gov/	Betulaceae	Fagales	Eudicots	Fabids
Betvu	Beta vulgaris EL10_1.0	https://phytozome-next.jgi.doe.gov/	Amaranthaceae	Caryophyllales	Eudicots	Superasterids
Bradi	Brachypodium distachyon v3.1	https://phytozome-next.jgi.doe.gov/	Poaceae	Poales	Monocots	Monocots
Brara	Brassica rapa FPsc v1.3	https://phytozome-next.jgi.doe.gov/	Brassicaceae	Blassicales	Eudicots	Malvids
Capru	Capsella rubella v1.1	https://phytozome-next.jgi.doe.gov/	Brassicaceae	Blassicales	Eudicots	Malvids
Caril	Carya illinoinensis v1.1	https://phytozome-next.jgi.doe.gov/	Juglandaceae	Fagales	Eudicots	Fabids
Carpa	Carica papaya ASGPBv0.4	https://phytozome-next.jgi.doe.gov/	Caricaceae	Brassicales	Eudicots	Malvids
Chequ	Chenopodium quinoa v1.0	https://phytozome-next.jgi.doe.gov/	Amaranthaceae	Caryophyllales	Eudicots	Superasterids
Cicar	Cicer arietinum v1.0	https://phytozome-next.jgi.doe.gov/	Fabaceae	Fabales	Eudicots	Fabids
Cinka	Cinnamomum kanehirae v3	https://phytozome-next.jgi.doe.gov/	Lauraceae	Laurales	Basal angiosperms	Magnolids
Citsi	Citrus sinensis v1.1	https://phytozome-next.jgi.doe.gov/	Rutaceae	Sapindales	Eudicots	Malvids
Corci	Corymbia citriodora v2.1	https://phytozome-next.jgi.doe.gov/	Myrtaceae	Myrtales	Eudicots	Malvids
Cucsa	Cucumis sativus v1.0	https://phytozome-next.jgi.doe.gov/	Cucurbitaceae	Cucurbitales	Eudicots	Fabids
Dauca	Daucus carota v2.0	https://phytozome-next.jgi.doe.gov/	Apiaceae	Apiales	Eudicots	Campanulids
Dioal	Dioscorea alata v1.1	https://phytozome-next.jgi.doe.gov/	Dioscoreaceae	Dioscoreales	Monocots	Monocots
Eucgr	Eucalyptus grandis v2.0	https://phytozome-next.jgi.doe.gov/	Myrtaceae	Myrtales	Eudicots	Malvids
Eutsa	Eutrema salsugineum v1.0	https://phytozome-next.jgi.doe.gov/	Brassicaceae	Brassicales	Eudicots	Malvids
Frave	Fragaria vesca v4.0.a2	https://phytozome-next.jgi.doe.gov/	Rosaceae	Rosales	Eudicots	Fabids
Ginbi	Ginkgo biloba	https://ginkgo.zju.edu.cn/	Ginkgoaceae	Ginkgoales	Gymnosperm	Gymnosperm
Glyma	Glycine max Wm82.a2.v1	https://phytozome-next.jgi.doe.gov/	Fabaceae	Fabales	Eudicots	Fabids
Goshi	Gossypium hirsutum v2.1	https://phytozome-next.jgi.doe.gov/	Malvaceae	Malvales	Eudicots	Malvids
Gosra	Gossypium raimondii v2.1	https://phytozome-next.jgi.doe.gov/	Malvaceae	Malvales	Eudicots	Malvids
Gunmo	Gunetum montanum	https://datadryad.org/stash/dataset/doi:10.5061/dryad.ht76hdrdr	Gnetaceae	Gnetales	Gymnosperm	Gymnosperm
Helan	Helianthus annuus r1.2	https://phytozome-next.jgi.doe.gov/	Asteraceae	Asterales	Eudicots	Campanulids
Kalfe	Kalanchoe fedtschenkoi v1.1	https://phytozome-next.jgi.doe.gov/	Crassulaceae	Saxifragales	Eudicots	Superrosids
Lacsa	Lactuca sativa V8	https://phytozome-next.jgi.doe.gov/	Asteraceae	Asterales	Eudicots	Campanulids
Linus	Linum usitatissimum v1.0	https://phytozome-next.jgi.doe.gov/	Linaceae	Malpighiales	Eudicots	Fabids
Lotja	Lotus japonicus Lj1.0v1	https://phytozome-next.jgi.doe.gov/	Fabaceae	Fabales	Eudicots	Fabids
Lupal	Lupinus albus v1	https://phytozome-next.jgi.doe.gov/	Fabaceae	Fabales	Eudicots	Fabids
Manes	Manihot esculenta v8.1	https://phytozome-next.jgi.doe.gov/	Euphorbiaceae	Malpighiales	Eudicots	Fabids
Marpo	Marchantia polymorpha v3.1	https://phytozome-next.jgi.doe.gov/	Marchantiaceae	Marchantiales	Liverworts	Liverworts
Medtr	Medicago truncatula Mt4.0v1	https://phytozome-next.jgi.doe.gov/	Fabaceae	Fabales	Eudicots	Fabids
Mimgu	Mimulus guttatus v2.0	https://phytozome-next.jgi.doe.gov/	Phrynaceae	Lamiales	Eudicots	Lamiids
Musac	Musa acuminata v1	https://phytozome-next.jgi.doe.gov/	Musaceae	Zingiberales	Monocots	Monocots
Nymco	Nymphaea colorata v1.2	https://phytozome-next.jgi.doe.gov/	Nymphaeaceae	Nymphaeales	Basal angiosperms	Basal angiosperms
Oleeu	Olea europaea v1.0	https://phytozome-next.jgi.doe.gov/	Oleaceae	Lamiales	Eudicots	Lamiids
Orysa	Oryza sativa v7.0	https://phytozome-next.jgi.doe.gov/	Poaceae	Poales	Monocots	Monocots
Phaac	Phaseolus acutifolius WLD v2.0	https://phytozome-next.jgi.doe.gov/	Fabaceae	Fabales	Eudicots	Fabids
Phypa	Physcomitrium patens v3.3	https://phytozome-next.jgi.doe.gov/	Funariaceae	Funariales	Mosses	Mosses
Pontr	Poncirus trifoliata v1.3.1	https://phytozome-next.jgi.doe.gov/	Rutaceae	Sapindales	Eudicots	Malvids
Poptr	Populus trichocarpa v4.1	https://phytozome-next.jgi.doe.gov/	Salicaceae	Malpighiales	Eudicots	Fabids
Prupe	Prunus persica v2.1	https://phytozome-next.jgi.doe.gov/	Rosaceae	Rosales	Eudicots	Fabids
Ricco	Ricinus communis v0.1	https://phytozome-next.jgi.doe.gov/	Euphorbiaceae	Malpighiales	Eudicots	Fabids
Salpu	Salix purpurea v5.1	https://phytozome-next.jgi.doe.gov/	Salicaceae	Malpighiales	Eudicots	Fabids
Schpa	Schrenkiella parvula v2.2	https://phytozome-next.jgi.doe.gov/	Brassicaceae	Brassicales	Eudicots	Malvids
Selmo	Selaginella moellendorffii v1.0	https://phytozome-next.jgi.doe.gov/	Selaginellaceae	Selaginallales	Lycophytes	Lycophytes
Setit	Setaria italica v2.2	https://phytozome-next.jgi.doe.gov/	Poaceae	Poales	Monocots	Monocots
Solly	Solanum lycopersicum ITAG4.0	https://phytozome-next.jgi.doe.gov/	Solanaceae	Solanales	Eudicots	Lamiids
Sorbi	Sorghum bicolor v3.1.1	https://phytozome-next.jgi.doe.gov/	Poaceae	Poales	Monocots	Monocots
Spiol	Spinacia oleracea Spov3	https://phytozome-next.jgi.doe.gov/	Amaranthaceae	Caryophyllales	Eudicots	Superasterids
Spipo	Spirodela polyrhiza v2	https://phytozome-next.jgi.doe.gov/	Araceae	Alismatales	Monocots	Monocots
Theca	Theobroma cacao v1.1	https://phytozome-next.jgi.doe.gov/	Malvaceae	Malvales	Eudicots	Malvids
Tripr	Trifolium pratense v2	https://phytozome-next.jgi.doe.gov/	Fabaceae	Fabales	Eudicots	Fabids
Vigun	Vigna unguiculata v1.1	https://phytozome-next.jgi.doe.gov/	Fabaceae	Fabales	Eudicots	Fabids
Vitvi	Vitis vinifera v2.1	https://phytozome-next.jgi.doe.gov/	Vitaceae	Vitales	Eudicots	Rosids
Welmi	Welwitschia mirabilis	https://datadryad.org/stash/dataset/doi:10.5061/dryad.ht76hdrdr	Welwitschiaceae	Gnetales	Gymnosperm	Gymnosperm
Zeama	Zea mays RefGen_V4	https://phytozome-next.jgi.doe.gov/	Poaceae	Poales	Monocots	Monocots
Zosma	Zostera marina v3.1	https://phytozome-next.jgi.doe.gov/	Zosteraceae	Alismatales	Monocots	Monocots

## Sheet: Stabl3
Supplementary Table S3: Sequences of primers used for cloning.
Name	target	sequence (5'-3')
GgAN3-F1	GgAN3	TTTCTTCCAACTCTGTCTTGTGTGGGC
GgAN3-R1	GgAN3	AGGTGTTAACAGACCACACGGTTCATC
GgHisH3.2-F1	GgHisH3	ACTTTCTCGAGAAACAAACAATTGC
GgHisH3.2-R1	GgHisH3	AGCCCAAACAAATCGAACGAC
GgKNA1.1-F1	GgKNA1.1	TGAACTGTAGCTGTTATTGCAGAATTG
GgKNA1.1-R1	GgKNA1.1	TGGTGAAGCATATTGTCCATAGGATATTGG
GgLFY1-F1	GgLFY1	GCAAATCAATAGCTCCGCCAACTCAGG
GgLFY1-R1	GgLFY1	GTGAAATGCTAATCGGACAGACGGTGC
GgLFY2-F1	GgLFY2	AGCGCTTAGAAAGAAGGACAAAGAGGG
GgLFY2-R1	GgLFY2	TCGTACAGAAGCCCGAAGTCATGATCG
GgSTM-F1	GgSTM1	AGGAAGGAAAGCAAAGCAAAACCCAAG
GgSTM-R1	GgSTM1	TTAAGCAGCCACCACATGCATACAAGC
GgWOX4-F1	GgWOX4	GTGGGAAGCATGAAGGTGCATCAG
GgWOX4-R1	GgWOX4	AAGCACGTCAAAGTAGATCGC

## Sheet: STable4
Supplemental Table S4: Gene names and corresponding contig IDs.
Gene name	contig ID	note
GgSTM1	TRINITY_DN22050_c0_g1
GgSTM2	TRINITY_DN25613_c0_g1
GgKN1	TRINITY_DN1778_c0_g2
GgKN2.1	TRINITY_DN36358_c0_g1
GgKN2.2	TRINITY_DN6325_c0_g1
GgKN2.3p	TRINITY_DN18458_c0_g1	Fragmental
GgKN2.4p	TRINITY_DN32134_c0_g1	Fragmental
GgKNA1.1	TRINITY_DN12404_c0_g1
GgKNA1.2p	TRINITY_DN14729_c0_g1	Fragmental
GgHisH3.1	TRINITY_DN2746_c0_g1
GgAN3	TRINITY_DN11666_c0_g1
GgWOX4.1	TRINITY_DN18030_c0_g1
GgLFY1	TRINITY_DN8102_c0_g1
GgLFY2	TRINITY_DN8102_c0_g2
